# Supplementary material for: Molecular subtyping improves breast cancer diagnosis in the Copenhagen Breast Cancer Genomics Study
Source: JCI Insight. 2024 Apr 8;9(7):e178114. doi: 10.1172/jci.insight.178114 (PMC11128195; doi:10.1172/jci.insight.178114)
Supplement: Supporting data values [file jciinsight-9-178114-s074.xlsx]

## Sheet: Fig2
IHC	T	CIT256	PAM50	CIT256lum	PAM50lum
ER-pos/HER2-neg	T2	Normal like	LumA	Luminal	Luminal
ER-pos/HER2-neg	T4	LumB	LumB	Luminal	Luminal
ER-pos/HER2-neg	T2	LumB	LumA	Luminal	Luminal
ER-pos/HER2-neg	T2	LumB	LumB	Luminal	Luminal
ER-pos/HER2-neg	T1	Normal like	LumA	Luminal	Luminal
ER-pos/HER2-neg	T1	LumA	LumA	Luminal	Luminal
ER-pos/HER2-neg	T1	LumA	LumA	Luminal	Luminal
ER-pos/HER2-neg	T2	LumB	LumB	Luminal	Luminal
ER-pos/HER2-neg	T2	Normal like	Normal like	Luminal	Luminal
ER-pos/HER2-neg	T1	LumB	LumA	Luminal	Luminal
ER-pos/HER2-neg	T1	LumB	LumB	Luminal	Luminal
ER-pos/HER2-neg	T1	LumA	LumA	Luminal	Luminal
ER-pos/HER2-neg	T2	LumC	LumA	Non-luminal	Luminal
ER-pos/HER2-neg	T2	Basal like	Basal like	Non-luminal	Non-luminal
ER-pos/HER2-neg	T2	LumA	LumB	Luminal	Luminal
ER-pos/HER2-neg	T1	LumA	LumA	Luminal	Luminal
ER-pos/HER2-neg	T1	Normal like	LumA	Luminal	Luminal
ER-pos/HER2-neg	T1	LumA	LumB	Luminal	Luminal
ER-pos/HER2-neg	T2	LumA	LumA	Luminal	Luminal
ER-pos/HER2-neg	T1	Basal like	Basal like	Non-luminal	Non-luminal
ER-pos/HER2-neg	T1	LumA	LumA	Luminal	Luminal
ER-pos/HER2-neg	T1	Normal like	LumA	Luminal	Luminal
ER-pos/HER2-neg	T1	LumA	LumA	Luminal	Luminal
ER-pos/HER2-neg	T1	LumC	HER2 enriched	Non-luminal	Non-luminal
ER-pos/HER2-neg	T1	LumA	LumA	Luminal	Luminal
ER-pos/HER2-neg	T1	LumA	LumA	Luminal	Luminal
ER-pos/HER2-neg	T2	LumA	LumA	Luminal	Luminal
ER-pos/HER2-neg	T1	Normal like	Normal like	Luminal	Luminal
ER-pos/HER2-neg	T2	LumC	Normal like	Non-luminal	Luminal
ER-pos/HER2-neg	T2	mAPO	HER2 enriched	Non-luminal	Non-luminal
ER-pos/HER2-neg	T1	Normal like	LumA	Luminal	Luminal
ER-pos/HER2-neg	T3	LumB	LumB	Luminal	Luminal
ER-pos/HER2-neg	T1	LumA	LumA	Luminal	Luminal
ER-pos/HER2-neg	T2	LumA	LumA	Luminal	Luminal
ER-pos/HER2-neg	T1	LumC	LumB	Non-luminal	Luminal
ER-pos/HER2-neg	T3	LumA	LumA	Luminal	Luminal
ER-pos/HER2-neg	T2	LumA	LumA	Luminal	Luminal
ER-pos/HER2-neg	T4	Normal like	Normal like	Luminal	Luminal
ER-pos/HER2-neg	T1	LumA	LumA	Luminal	Luminal
ER-pos/HER2-neg	T2	LumA	LumA	Luminal	Luminal
ER-pos/HER2-neg	T1	Normal like	LumA	Luminal	Luminal
ER-pos/HER2-neg	T1	LumA	LumA	Luminal	Luminal
ER-pos/HER2-neg	T1	Normal like	LumA	Luminal	Luminal
ER-pos/HER2-neg	T3	Normal like	LumA	Luminal	Luminal
ER-pos/HER2-neg	T3	Basal like	Basal like	Non-luminal	Non-luminal
ER-pos/HER2-neg	T1	LumA	LumA	Luminal	Luminal
ER-pos/HER2-neg	T1	Normal like	LumA	Luminal	Luminal
ER-pos/HER2-neg	T1	LumA	LumA	Luminal	Luminal
ER-pos/HER2-neg	T1	LumA	LumB	Luminal	Luminal
ER-pos/HER2-neg	T1	Normal like	Normal like	Luminal	Luminal
ER-pos/HER2-neg	T1	LumA	LumA	Luminal	Luminal
ER-pos/HER2-neg	T2	LumB	LumB	Luminal	Luminal
ER-pos/HER2-neg	T2	LumA	LumA	Luminal	Luminal
ER-pos/HER2-neg	T1	LumC	LumB	Non-luminal	Luminal
ER-pos/HER2-neg	T1	Normal like	LumA	Luminal	Luminal
ER-pos/HER2-neg	T1	LumA	LumA	Luminal	Luminal
ER-pos/HER2-neg	T2	LumB	Normal like	Luminal	Luminal
ER-pos/HER2-neg	T2	LumA	LumA	Luminal	Luminal
ER-pos/HER2-neg	T1	Normal like	Normal like	Luminal	Luminal
ER-pos/HER2-neg	T1	Normal like	LumA	Luminal	Luminal
ER-pos/HER2-neg	T2	LumC	LumA	Non-luminal	Luminal
ER-pos/HER2-neg	T1	Normal like	LumA	Luminal	Luminal
ER-pos/HER2-neg	T1	LumA	LumA	Luminal	Luminal
ER-pos/HER2-neg	T2	LumA	LumA	Luminal	Luminal
ER-pos/HER2-neg	T2	LumA	LumA	Luminal	Luminal
ER-pos/HER2-neg	T1	LumA	LumA	Luminal	Luminal
ER-pos/HER2-neg	T2	LumA	LumA	Luminal	Luminal
ER-pos/HER2-neg	T2	LumB	LumB	Luminal	Luminal
ER-pos/HER2-neg	T1	Normal like	Normal like	Luminal	Luminal
ER-pos/HER2-neg	T1	LumA	LumB	Luminal	Luminal
ER-pos/HER2-neg	T2	LumA	LumA	Luminal	Luminal
ER-pos/HER2-neg	T1	LumA	LumA	Luminal	Luminal
ER-pos/HER2-neg	T1	Normal like	Normal like	Luminal	Luminal
ER-pos/HER2-neg	T2	LumC	HER2 enriched	Non-luminal	Non-luminal
ER-pos/HER2-neg	T4	LumB	LumB	Luminal	Luminal
ER-pos/HER2-neg	T1	LumA	LumA	Luminal	Luminal
ER-pos/HER2-neg	T2	LumB	LumB	Luminal	Luminal
ER-pos/HER2-neg	T1	mAPO	Basal like	Non-luminal	Non-luminal
ER-pos/HER2-neg	T1	Normal like	Normal like	Luminal	Luminal
ER-pos/HER2-neg	T1	Normal like	Normal like	Luminal	Luminal
ER-pos/HER2-neg	T2	LumC	LumA	Non-luminal	Luminal
ER-pos/HER2-neg	T3	LumC	LumA	Non-luminal	Luminal
ER-pos/HER2-neg	T2	LumA	LumA	Luminal	Luminal
ER-pos/HER2-neg	T1	Normal like	LumA	Luminal	Luminal
ER-pos/HER2-neg	T1	LumA	LumA	Luminal	Luminal
ER-pos/HER2-neg	T1	Normal like	Normal like	Luminal	Luminal
ER-pos/HER2-neg	T1	Normal like	Normal like	Luminal	Luminal
ER-pos/HER2-neg	T3	LumC	Normal like	Non-luminal	Luminal
ER-pos/HER2-neg	T1	Normal like	Normal like	Luminal	Luminal
ER-pos/HER2-neg	T2	LumB	LumB	Luminal	Luminal
ER-pos/HER2-neg	T1	Normal like	LumA	Luminal	Luminal
ER-pos/HER2-neg	T2	LumC	Normal like	Non-luminal	Luminal
ER-pos/HER2-neg	T1	LumA	LumA	Luminal	Luminal
ER-pos/HER2-neg	T3	LumB	LumB	Luminal	Luminal
ER-pos/HER2-neg	T1	LumA	LumA	Luminal	Luminal
ER-pos/HER2-neg	T1	LumA	LumA	Luminal	Luminal
ER-pos/HER2-neg	T1	LumA	LumB	Luminal	Luminal
ER-pos/HER2-neg	T1	LumA	LumA	Luminal	Luminal
ER-pos/HER2-neg	T1	LumC	LumA	Non-luminal	Luminal
ER-pos/HER2-neg	T1	mAPO	HER2 enriched	Non-luminal	Non-luminal
ER-pos/HER2-neg	T1	LumA	LumB	Luminal	Luminal
ER-pos/HER2-neg	T2	Basal like	Basal like	Non-luminal	Non-luminal
ER-pos/HER2-neg	T1	Normal like	LumA	Luminal	Luminal
ER-pos/HER2-neg	T1	LumA	LumA	Luminal	Luminal
ER-pos/HER2-neg	T2	LumA	LumB	Luminal	Luminal
ER-pos/HER2-neg	T1	Normal like	LumA	Luminal	Luminal
ER-pos/HER2-neg	T2	LumA	LumA	Luminal	Luminal
ER-pos/HER2-neg	T2	LumA	LumA	Luminal	Luminal
ER-pos/HER2-neg	T2	LumA	LumA	Luminal	Luminal
ER-pos/HER2-neg	T2	LumA	LumB	Luminal	Luminal
ER-pos/HER2-neg	T1	LumB	LumB	Luminal	Luminal
ER-pos/HER2-neg	T1	Normal like	LumA	Luminal	Luminal
ER-pos/HER2-neg	T1	LumA	LumA	Luminal	Luminal
ER-pos/HER2-neg	T2	LumA	LumA	Luminal	Luminal
ER-pos/HER2-neg	T2	LumA	LumA	Luminal	Luminal
ER-pos/HER2-neg	T1	LumA	LumA	Luminal	Luminal
ER-pos/HER2-neg	T1	LumA	LumB	Luminal	Luminal
ER-pos/HER2-neg	T1	Normal like	LumA	Luminal	Luminal
ER-pos/HER2-neg	T1	Normal like	LumA	Luminal	Luminal
ER-pos/HER2-neg	T1	LumA	LumA	Luminal	Luminal
ER-pos/HER2-neg	T2	LumA	LumB	Luminal	Luminal
ER-pos/HER2-neg	T1	LumB	LumA	Luminal	Luminal
ER-pos/HER2-neg	T1	Normal like	LumA	Luminal	Luminal
ER-pos/HER2-neg	T3	Normal like	Normal like	Luminal	Luminal
ER-pos/HER2-neg	T2	LumB	LumB	Luminal	Luminal
ER-pos/HER2-neg	T1	Normal like	LumA	Luminal	Luminal
ER-pos/HER2-neg	T2	LumB	LumA	Luminal	Luminal
ER-pos/HER2-neg	T1	Normal like	LumA	Luminal	Luminal
ER-pos/HER2-neg	T2	LumB	Basal like	Luminal	Non-luminal
ER-pos/HER2-neg	T2	LumB	LumB	Luminal	Luminal
ER-pos/HER2-neg	T1	LumA	LumA	Luminal	Luminal
ER-pos/HER2-neg	T4	LumA	LumA	Luminal	Luminal
ER-pos/HER2-neg	T1	Normal like	Normal like	Luminal	Luminal
ER-pos/HER2-neg	T1	LumC	Normal like	Non-luminal	Luminal
ER-pos/HER2-neg	T2	LumB	LumB	Luminal	Luminal
ER-pos/HER2-neg	T2	LumA	HER2 enriched	Luminal	Non-luminal
ER-pos/HER2-neg	T1	LumA	LumB	Luminal	Luminal
ER-pos/HER2-neg	T1	Normal like	LumA	Luminal	Luminal
ER-pos/HER2-neg	T2	LumC	LumA	Non-luminal	Luminal
ER-pos/HER2-neg	T1	LumA	LumA	Luminal	Luminal
ER-pos/HER2-neg	T1	LumA	LumA	Luminal	Luminal
ER-pos/HER2-neg	T2	LumB	LumB	Luminal	Luminal
ER-pos/HER2-neg	T1	LumB	Normal like	Luminal	Luminal
ER-pos/HER2-neg	T1	Normal like	LumA	Luminal	Luminal
ER-pos/HER2-neg	T1	Normal like	Normal like	Luminal	Luminal
ER-pos/HER2-neg	T1	Normal like	LumA	Luminal	Luminal
ER-pos/HER2-neg	T1	LumA	LumA	Luminal	Luminal
ER-pos/HER2-neg	T1	Normal like	Normal like	Luminal	Luminal
ER-pos/HER2-neg	T1	Normal like	LumA	Luminal	Luminal
ER-pos/HER2-neg	T2	LumB	LumA	Luminal	Luminal
ER-pos/HER2-neg	T1	Basal like	Basal like	Non-luminal	Non-luminal
ER-pos/HER2-neg	T1	Normal like	LumA	Luminal	Luminal
ER-pos/HER2-neg	T1	LumA	LumA	Luminal	Luminal
ER-pos/HER2-neg	T1	Normal like	LumA	Luminal	Luminal
ER-pos/HER2-neg	T1	LumA	LumA	Luminal	Luminal
ER-pos/HER2-neg	T2	Normal like	LumA	Luminal	Luminal
ER-pos/HER2-neg	T1	Normal like	LumA	Luminal	Luminal
ER-pos/HER2-neg	T4	LumA	LumA	Luminal	Luminal
ER-pos/HER2-neg	T2	Basal like	Basal like	Non-luminal	Non-luminal
ER-pos/HER2-neg	T1	LumC	LumA	Non-luminal	Luminal
ER-pos/HER2-neg	T1	Normal like	LumA	Luminal	Luminal
ER-pos/HER2-neg	T1	LumA	LumB	Luminal	Luminal
ER-pos/HER2-neg	T2	LumB	Basal like	Luminal	Non-luminal
ER-pos/HER2-neg	T1	LumA	LumA	Luminal	Luminal
ER-pos/HER2-neg	T2	Normal like	LumA	Luminal	Luminal
ER-pos/HER2-neg	T1	LumA	LumA	Luminal	Luminal
ER-pos/HER2-neg	T1	LumA	LumA	Luminal	Luminal
ER-pos/HER2-neg	T1	LumB	LumB	Luminal	Luminal
ER-pos/HER2-neg	T1	LumA	LumA	Luminal	Luminal
ER-pos/HER2-neg	T1	LumA	LumA	Luminal	Luminal
ER-pos/HER2-neg	T1	Normal like	LumA	Luminal	Luminal
ER-pos/HER2-neg	T2	LumA	LumA	Luminal	Luminal
ER-pos/HER2-neg	T1	LumA	LumB	Luminal	Luminal
ER-pos/HER2-neg	T1	Normal like	LumA	Luminal	Luminal
ER-pos/HER2-neg	T1	Normal like	LumA	Luminal	Luminal
ER-pos/HER2-neg	T1	LumA	LumA	Luminal	Luminal
ER-pos/HER2-neg	T1	LumA	LumA	Luminal	Luminal
ER-pos/HER2-neg	T2	LumA	Normal like	Luminal	Luminal
ER-pos/HER2-neg	T2	Normal like	LumA	Luminal	Luminal
ER-pos/HER2-neg	T1	Normal like	LumA	Luminal	Luminal
ER-pos/HER2-neg	T1	LumA	LumB	Luminal	Luminal
ER-pos/HER2-neg	T2	LumC	Normal like	Non-luminal	Luminal
ER-pos/HER2-neg	T2	Normal like	LumA	Luminal	Luminal
ER-pos/HER2-neg	T1	LumA	LumB	Luminal	Luminal
ER-pos/HER2-neg	T1	LumB	Normal like	Luminal	Luminal
ER-pos/HER2-neg	T3	LumB	LumB	Luminal	Luminal
ER-pos/HER2-neg	T2	LumA	LumA	Luminal	Luminal
ER-pos/HER2-neg	T2	LumA	LumA	Luminal	Luminal
ER-pos/HER2-neg	T1	LumA	LumA	Luminal	Luminal
ER-pos/HER2-neg	T2	LumB	LumB	Luminal	Luminal
ER-pos/HER2-neg	T2	LumB	LumB	Luminal	Luminal
ER-pos/HER2-neg	T1	LumC	HER2 enriched	Non-luminal	Non-luminal
ER-pos/HER2-neg	T1	LumA	LumB	Luminal	Luminal
ER-pos/HER2-neg	T1	LumA	LumA	Luminal	Luminal
ER-pos/HER2-neg	T1	Normal like	LumA	Luminal	Luminal
ER-pos/HER2-neg	T1	LumB	LumB	Luminal	Luminal
ER-pos/HER2-neg	T2	LumB	LumB	Luminal	Luminal
ER-pos/HER2-neg	T1	LumC	HER2 enriched	Non-luminal	Non-luminal
ER-pos/HER2-neg	T2	LumA	LumA	Luminal	Luminal
ER-pos/HER2-neg	T2	LumB	LumB	Luminal	Luminal
ER-pos/HER2-neg	T1	Normal like	LumA	Luminal	Luminal
ER-pos/HER2-neg	T2	Normal like	LumA	Luminal	Luminal
ER-pos/HER2-neg	T1	LumC	LumA	Non-luminal	Luminal
ER-pos/HER2-neg	T3	Normal like	Normal like	Luminal	Luminal
ER-pos/HER2-neg	T1	Normal like	LumA	Luminal	Luminal
ER-pos/HER2-neg	T2	Normal like	Normal like	Luminal	Luminal
ER-pos/HER2-neg	T1	LumA	LumA	Luminal	Luminal
ER-pos/HER2-neg	T2	Normal like	Normal like	Luminal	Luminal
ER-pos/HER2-neg	T1	LumA	LumA	Luminal	Luminal
ER-pos/HER2-neg	T3	LumA	LumA	Luminal	Luminal
ER-pos/HER2-neg	T1	Normal like	Normal like	Luminal	Luminal
ER-pos/HER2-neg	T1	LumA	LumA	Luminal	Luminal
ER-pos/HER2-neg	T1	LumB	LumA	Luminal	Luminal
ER-pos/HER2-neg	T2	LumA	Normal like	Luminal	Luminal
ER-pos/HER2-neg	T1	Normal like	LumA	Luminal	Luminal
ER-pos/HER2-neg	T1	LumC	LumB	Non-luminal	Luminal
ER-pos/HER2-neg	T1	LumA	LumA	Luminal	Luminal
ER-pos/HER2-neg	T1	LumB	LumB	Luminal	Luminal
ER-pos/HER2-neg	T2	LumB	LumB	Luminal	Luminal
ER-pos/HER2-neg	T1	LumA	LumA	Luminal	Luminal
ER-pos/HER2-neg	T1	LumA	LumA	Luminal	Luminal
ER-pos/HER2-neg	T2	Normal like	LumA	Luminal	Luminal
ER-pos/HER2-neg	T1	LumC	HER2 enriched	Non-luminal	Non-luminal
ER-pos/HER2-neg	T1	Normal like	Normal like	Luminal	Luminal
ER-pos/HER2-neg	T2	LumA	Normal like	Luminal	Luminal
ER-pos/HER2-neg	T1	LumC	LumA	Non-luminal	Luminal
ER-pos/HER2-neg	T2	Basal like	Basal like	Non-luminal	Non-luminal
ER-pos/HER2-neg	T1	Normal like	LumA	Luminal	Luminal
ER-pos/HER2-neg	T1	LumA	LumA	Luminal	Luminal
ER-pos/HER2-neg	T2	LumA	LumA	Luminal	Luminal
ER-pos/HER2-neg	T1	LumC	Basal like	Non-luminal	Non-luminal
ER-pos/HER2-neg	T3	LumC	HER2 enriched	Non-luminal	Non-luminal
ER-pos/HER2-neg	T2	Basal like	Basal like	Non-luminal	Non-luminal
ER-pos/HER2-neg	T2	Normal like	Normal like	Luminal	Luminal
ER-pos/HER2-neg	T1	Basal like	Basal like	Non-luminal	Non-luminal
ER-pos/HER2-neg	T2	Basal like	Basal like	Non-luminal	Non-luminal
ER-pos/HER2-neg	T2	LumB	LumB	Luminal	Luminal
ER-pos/HER2-neg	T3	LumB	LumB	Luminal	Luminal
ER-pos/HER2-neg	T1	LumC	Normal like	Non-luminal	Luminal
ER-pos/HER2-neg	T4	LumA	LumA	Luminal	Luminal
ER-pos/HER2-neg	T1	LumA	LumB	Luminal	Luminal
ER-pos/HER2-neg	T1	LumA	LumB	Luminal	Luminal
ER-pos/HER2-neg	T1	LumC	Normal like	Non-luminal	Luminal
ER-pos/HER2-neg	T1	LumC	Normal like	Non-luminal	Luminal
ER-pos/HER2-neg	T1	LumA	LumA	Luminal	Luminal
ER-pos/HER2-neg	T1	LumA	LumB	Luminal	Luminal
ER-pos/HER2-neg	T1	Basal like	Basal like	Non-luminal	Non-luminal
ER-pos/HER2-neg	T1	LumC	LumB	Non-luminal	Luminal
ER-pos/HER2-neg	T3	LumA	LumA	Luminal	Luminal
ER-pos/HER2-neg	T2	LumC	Basal like	Non-luminal	Non-luminal
ER-pos/HER2-neg	T2	LumB	LumB	Luminal	Luminal
ER-pos/HER2-neg	T4	LumA	LumB	Luminal	Luminal
ER-pos/HER2-neg	T1	LumA	LumA	Luminal	Luminal
ER-pos/HER2-neg	T2	Normal like	LumA	Luminal	Luminal
ER-pos/HER2-neg	T1	LumA	LumA	Luminal	Luminal
ER-pos/HER2-neg	T1	Normal like	LumA	Luminal	Luminal
ER-pos/HER2-neg	T1	LumA	LumA	Luminal	Luminal
ER-pos/HER2-neg	T1	Normal like	LumA	Luminal	Luminal
ER-pos/HER2-neg	T1	LumA	LumB	Luminal	Luminal
ER-pos/HER2-neg	T1	LumA	Normal like	Luminal	Luminal
ER-pos/HER2-neg	T2	LumB	Basal like	Luminal	Non-luminal
ER-pos/HER2-neg	T2	LumB	LumA	Luminal	Luminal
ER-pos/HER2-neg	T1	LumA	LumA	Luminal	Luminal
ER-pos/HER2-neg	T1	Normal like	Normal like	Luminal	Luminal
ER-pos/HER2-neg	T1	LumA	LumA	Luminal	Luminal
ER-pos/HER2-neg	T3	LumC	LumB	Non-luminal	Luminal
ER-pos/HER2-neg	T1	LumA	LumA	Luminal	Luminal
ER-pos/HER2-neg	T2	LumA	LumA	Luminal	Luminal
ER-pos/HER2-neg	T2	LumC	Basal like	Non-luminal	Non-luminal
ER-pos/HER2-neg	T1	Normal like	Normal like	Luminal	Luminal
ER-pos/HER2-neg	T1	Normal like	LumA	Luminal	Luminal
ER-pos/HER2-neg	T1	LumA	LumA	Luminal	Luminal
ER-pos/HER2-neg	T1	LumA	LumA	Luminal	Luminal
ER-pos/HER2-neg	T1	Normal like	Normal like	Luminal	Luminal
ER-pos/HER2-neg	T1	Normal like	LumA	Luminal	Luminal
ER-pos/HER2-neg	T4	LumA	LumA	Luminal	Luminal
ER-pos/HER2-neg	T1	LumA	LumB	Luminal	Luminal
ER-pos/HER2-neg	T1	LumA	LumA	Luminal	Luminal
ER-pos/HER2-neg	T3	Normal like	Normal like	Luminal	Luminal
ER-pos/HER2-neg	T2	Normal like	LumA	Luminal	Luminal
ER-pos/HER2-neg	T1	Normal like	LumA	Luminal	Luminal
ER-pos/HER2-neg	T2	LumB	LumB	Luminal	Luminal
ER-pos/HER2-neg	T2	LumB	LumB	Luminal	Luminal
ER-pos/HER2-neg	T1	LumA	LumB	Luminal	Luminal
ER-pos/HER2-neg	T2	LumC	Basal like	Non-luminal	Non-luminal
ER-pos/HER2-neg	T3	Basal like	Basal like	Non-luminal	Non-luminal
ER-pos/HER2-neg	T2	Normal like	LumA	Luminal	Luminal
ER-pos/HER2-neg	T1	LumA	LumA	Luminal	Luminal
ER-pos/HER2-neg	T1	LumA	LumA	Luminal	Luminal
ER-pos/HER2-neg	T1	LumA	LumA	Luminal	Luminal
ER-pos/HER2-neg	T1	Normal like	Normal like	Luminal	Luminal
ER-pos/HER2-neg	T1	LumA	LumA	Luminal	Luminal
ER-pos/HER2-neg	T1	LumA	LumB	Luminal	Luminal
ER-pos/HER2-neg	T1	Normal like	LumA	Luminal	Luminal
ER-pos/HER2-neg	T1	LumA	LumA	Luminal	Luminal
ER-pos/HER2-neg	T1	LumA	Normal like	Luminal	Luminal
ER-pos/HER2-neg	T1	LumA	LumA	Luminal	Luminal
ER-pos/HER2-neg	T3	Normal like	Normal like	Luminal	Luminal
ER-pos/HER2-neg	T3	LumA	LumA	Luminal	Luminal
ER-pos/HER2-neg	T1	LumB	LumB	Luminal	Luminal
ER-pos/HER2-neg	T1	LumB	LumB	Luminal	Luminal
ER-pos/HER2-neg	T1	LumB	LumB	Luminal	Luminal
ER-pos/HER2-neg	T2	LumA	Normal like	Luminal	Luminal
ER-pos/HER2-neg	T4	LumB	LumB	Luminal	Luminal
ER-pos/HER2-neg	T2	LumC	LumB	Non-luminal	Luminal
ER-pos/HER2-neg	T1	LumA	LumB	Luminal	Luminal
ER-pos/HER2-neg	T1	LumA	LumA	Luminal	Luminal
ER-pos/HER2-neg	T1	LumA	LumB	Luminal	Luminal
ER-pos/HER2-neg	T1	Normal like	HER2 enriched	Luminal	Non-luminal
ER-pos/HER2-neg	T1	LumC	HER2 enriched	Non-luminal	Non-luminal
ER-pos/HER2-neg	T1	LumC	LumB	Non-luminal	Luminal
ER-pos/HER2-neg	T4	Normal like	Normal like	Luminal	Luminal
ER-pos/HER2-neg	T1	LumA	LumB	Luminal	Luminal
ER-pos/HER2-neg	T1	LumA	Normal like	Luminal	Luminal
ER-pos/HER2-neg	T2	LumA	LumA	Luminal	Luminal
ER-pos/HER2-neg	T1	LumA	LumA	Luminal	Luminal
ER-pos/HER2-neg	T1	LumA	LumA	Luminal	Luminal
ER-pos/HER2-neg	T2	LumB	LumB	Luminal	Luminal
ER-pos/HER2-neg	T1	Basal like	Basal like	Non-luminal	Non-luminal
ER-pos/HER2-neg	T1	LumA	LumB	Luminal	Luminal
ER-pos/HER2-neg	T1	LumA	LumA	Luminal	Luminal
ER-pos/HER2-neg	T2	LumA	LumA	Luminal	Luminal
ER-pos/HER2-neg	T1	Normal like	LumA	Luminal	Luminal
ER-pos/HER2-neg	T1	LumA	LumA	Luminal	Luminal
ER-pos/HER2-neg	T1	Normal like	LumA	Luminal	Luminal
ER-pos/HER2-neg	T1	LumA	LumB	Luminal	Luminal
ER-pos/HER2-neg	T2	LumB	LumB	Luminal	Luminal
ER-pos/HER2-neg	T2	LumA	LumA	Luminal	Luminal
ER-pos/HER2-neg	T2	LumA	LumB	Luminal	Luminal
ER-pos/HER2-neg	T2	Normal like	LumA	Luminal	Luminal
ER-pos/HER2-neg	T2	LumA	LumA	Luminal	Luminal
ER-pos/HER2-neg	T2	LumA	LumB	Luminal	Luminal
ER-pos/HER2-neg	T2	LumA	LumB	Luminal	Luminal
ER-pos/HER2-neg	T1	LumC	LumB	Non-luminal	Luminal
ER-pos/HER2-neg	T1	LumA	LumA	Luminal	Luminal
ER-pos/HER2-neg	T1	Normal like	LumA	Luminal	Luminal
ER-pos/HER2-neg	T1	LumB	LumA	Luminal	Luminal
ER-pos/HER2-neg	T1	LumA	LumA	Luminal	Luminal
ER-pos/HER2-neg	T2	Normal like	Normal like	Luminal	Luminal
ER-pos/HER2-neg	T1	Normal like	LumA	Luminal	Luminal
ER-pos/HER2-neg	T4	LumC	LumB	Non-luminal	Luminal
ER-pos/HER2-neg	T2	LumA	LumA	Luminal	Luminal
ER-pos/HER2-neg	T1	LumA	LumA	Luminal	Luminal
ER-pos/HER2-neg	T1	LumB	LumB	Luminal	Luminal
ER-pos/HER2-neg	T1	Normal like	LumB	Luminal	Luminal
ER-pos/HER2-neg	T2	LumB	LumB	Luminal	Luminal
ER-pos/HER2-neg	T1	LumA	LumA	Luminal	Luminal
ER-pos/HER2-neg	T2	LumB	LumB	Luminal	Luminal
ER-pos/HER2-neg	T2	LumA	HER2 enriched	Luminal	Non-luminal
ER-pos/HER2-neg	T1	LumA	LumA	Luminal	Luminal
ER-pos/HER2-neg	T1	LumA	LumA	Luminal	Luminal
ER-pos/HER2-neg	T1	Normal like	LumA	Luminal	Luminal
ER-pos/HER2-neg	T4	Normal like	Normal like	Luminal	Luminal
ER-pos/HER2-neg	T1	Normal like	LumA	Luminal	Luminal
ER-pos/HER2-neg	T2	Normal like	LumA	Luminal	Luminal
ER-pos/HER2-neg	T1	Normal like	Normal like	Luminal	Luminal
ER-pos/HER2-neg	T1	mAPO	Basal like	Non-luminal	Non-luminal
ER-pos/HER2-neg	T2	Normal like	Normal like	Luminal	Luminal
ER-pos/HER2-neg	T1	LumA	LumA	Luminal	Luminal
ER-pos/HER2-neg	T1	LumA	LumA	Luminal	Luminal
ER-pos/HER2-neg	T2	LumA	LumB	Luminal	Luminal
ER-pos/HER2-neg	T1	LumA	LumA	Luminal	Luminal
ER-pos/HER2-neg	T1	Normal like	LumA	Luminal	Luminal
ER-pos/HER2-neg	T1	LumA	LumA	Luminal	Luminal
ER-pos/HER2-neg	T1	LumB	LumB	Luminal	Luminal
ER-pos/HER2-neg	T1	LumA	LumA	Luminal	Luminal
ER-pos/HER2-neg	T1	Normal like	Normal like	Luminal	Luminal
ER-pos/HER2-neg	T2	LumA	LumA	Luminal	Luminal
ER-pos/HER2-neg	T2	LumB	LumB	Luminal	Luminal
ER-pos/HER2-neg	T1	LumA	LumA	Luminal	Luminal
ER-pos/HER2-neg	T2	LumB	LumA	Luminal	Luminal
ER-pos/HER2-neg	T2	Normal like	LumA	Luminal	Luminal
ER-pos/HER2-neg	T1	LumA	LumA	Luminal	Luminal
ER-pos/HER2-neg	T1	LumB	LumB	Luminal	Luminal
ER-pos/HER2-neg	T1	LumA	LumA	Luminal	Luminal
ER-pos/HER2-neg	T2	LumC	Normal like	Non-luminal	Luminal
ER-pos/HER2-neg	T1	LumA	LumA	Luminal	Luminal
ER-pos/HER2-neg	T2	LumC	HER2 enriched	Non-luminal	Non-luminal
ER-pos/HER2-neg	T1	LumC	LumA	Non-luminal	Luminal
ER-pos/HER2-neg	T1	LumC	Normal like	Non-luminal	Luminal
ER-pos/HER2-neg	T1	LumA	LumA	Luminal	Luminal
ER-pos/HER2-neg	T2	LumB	LumB	Luminal	Luminal
ER-pos/HER2-neg	T1	LumA	LumA	Luminal	Luminal
ER-pos/HER2-neg	T1	LumA	LumA	Luminal	Luminal
ER-pos/HER2-neg	T1	Basal like	Basal like	Non-luminal	Non-luminal
ER-pos/HER2-neg	T1	LumA	LumA	Luminal	Luminal
ER-pos/HER2-neg	T3	LumA	LumA	Luminal	Luminal
ER-pos/HER2-neg	T2	Normal like	Normal like	Luminal	Luminal
ER-pos/HER2-neg	T2	LumA	LumB	Luminal	Luminal
ER-pos/HER2-neg	T3	Normal like	Normal like	Luminal	Luminal
ER-pos/HER2-neg	T1	LumA	LumA	Luminal	Luminal
ER-pos/HER2-neg	T1	LumA	LumA	Luminal	Luminal
ER-pos/HER2-neg	T1	Normal like	LumA	Luminal	Luminal
ER-pos/HER2-neg	T1	LumC	LumA	Non-luminal	Luminal
ER-pos/HER2-neg	T1	LumA	LumA	Luminal	Luminal
ER-pos/HER2-neg	T1	Normal like	Normal like	Luminal	Luminal
ER-pos/HER2-neg	T2	LumC	LumA	Non-luminal	Luminal
ER-pos/HER2-neg	T2	LumC	LumB	Non-luminal	Luminal
ER-pos/HER2-neg	T1	Normal like	LumA	Luminal	Luminal
ER-pos/HER2-neg	T2	LumA	LumB	Luminal	Luminal
ER-pos/HER2-neg	T2	Normal like	Normal like	Luminal	Luminal
ER-pos/HER2-neg	T1	Normal like	Normal like	Luminal	Luminal
ER-pos/HER2-neg	T4	Normal like	LumA	Luminal	Luminal
ER-pos/HER2-neg	T1	LumA	LumB	Luminal	Luminal
ER-pos/HER2-neg	T1	LumA	LumA	Luminal	Luminal
ER-pos/HER2-neg	T1	LumC	Normal like	Non-luminal	Luminal
ER-pos/HER2-neg	T2	LumA	LumB	Luminal	Luminal
ER-pos/HER2-neg	T1	LumA	LumA	Luminal	Luminal
ER-pos/HER2-neg	T2	LumC	HER2 enriched	Non-luminal	Non-luminal
ER-pos/HER2-neg	T1	Normal like	LumA	Luminal	Luminal
ER-pos/HER2-neg	T1	LumC	LumA	Non-luminal	Luminal
ER-pos/HER2-neg	T1	LumA	LumA	Luminal	Luminal
ER-pos/HER2-neg	T1	LumA	LumA	Luminal	Luminal
ER-pos/HER2-neg	T1	LumA	LumB	Luminal	Luminal
ER-pos/HER2-neg	T2	LumB	LumB	Luminal	Luminal
ER-pos/HER2-neg	T2	LumA	LumA	Luminal	Luminal
ER-pos/HER2-neg	T3	LumA	LumB	Luminal	Luminal
ER-pos/HER2-neg	T1	Normal like	LumA	Luminal	Luminal
ER-pos/HER2-neg	T1	LumA	LumA	Luminal	Luminal
ER-pos/HER2-neg	T1	Normal like	Normal like	Luminal	Luminal
ER-pos/HER2-neg	T1	Normal like	HER2 enriched	Luminal	Non-luminal
ER-pos/HER2-neg	T1	LumB	LumB	Luminal	Luminal
ER-pos/HER2-neg	T1	LumA	LumA	Luminal	Luminal
ER-pos/HER2-neg	T1	LumA	LumA	Luminal	Luminal
ER-pos/HER2-neg	T1	Normal like	LumA	Luminal	Luminal
ER-pos/HER2-neg	T1	LumA	Normal like	Luminal	Luminal
ER-pos/HER2-neg	T2	LumC	Normal like	Non-luminal	Luminal
ER-pos/HER2-neg	T1	Normal like	Normal like	Luminal	Luminal
ER-pos/HER2-neg	T2	Normal like	Normal like	Luminal	Luminal
ER-pos/HER2-neg	T1	Basal like	Basal like	Non-luminal	Non-luminal
ER-pos/HER2-neg	T1	LumA	LumB	Luminal	Luminal
ER-pos/HER2-neg	T1	LumB	LumB	Luminal	Luminal
ER-pos/HER2-neg	T1	LumC	Normal like	Non-luminal	Luminal
ER-pos/HER2-neg	T1	LumA	LumA	Luminal	Luminal
ER-pos/HER2-neg	T1	LumA	LumA	Luminal	Luminal
ER-pos/HER2-neg	T2	LumA	LumA	Luminal	Luminal
ER-pos/HER2-neg	T1	LumB	LumB	Luminal	Luminal
ER-pos/HER2-neg	T1	LumA	LumA	Luminal	Luminal
ER-pos/HER2-neg	T1	Normal like	LumA	Luminal	Luminal
ER-pos/HER2-neg	T3	Normal like	Normal like	Luminal	Luminal
ER-pos/HER2-neg	T1	LumA	LumB	Luminal	Luminal
ER-pos/HER2-neg	T1	LumA	LumA	Luminal	Luminal
ER-pos/HER2-neg	T1	LumA	LumA	Luminal	Luminal
ER-pos/HER2-neg	T1	Normal like	LumA	Luminal	Luminal
ER-pos/HER2-neg	T2	LumC	Basal like	Non-luminal	Non-luminal
ER-pos/HER2-neg	T1	LumA	LumA	Luminal	Luminal
ER-pos/HER2-neg	T1	Normal like	Normal like	Luminal	Luminal
ER-pos/HER2-neg	T2	LumB	HER2 enriched	Luminal	Non-luminal
ER-pos/HER2-neg	T2	LumB	LumB	Luminal	Luminal
ER-pos/HER2-neg	T2	LumA	LumA	Luminal	Luminal
ER-pos/HER2-neg	T1	LumC	Basal like	Non-luminal	Non-luminal
ER-pos/HER2-neg	T1	LumA	LumA	Luminal	Luminal
ER-pos/HER2-neg	T2	LumA	LumB	Luminal	Luminal
ER-pos/HER2-neg	T1	LumC	Basal like	Non-luminal	Non-luminal
ER-pos/HER2-neg	T1	LumB	LumB	Luminal	Luminal
ER-pos/HER2-neg	T3	LumA	LumB	Luminal	Luminal
ER-pos/HER2-neg	T1	LumB	LumB	Luminal	Luminal
ER-pos/HER2-neg	T3	LumB	LumB	Luminal	Luminal
ER-pos/HER2-neg	T4	LumC	Basal like	Non-luminal	Non-luminal
ER-pos/HER2-neg	T1	LumA	LumA	Luminal	Luminal
ER-pos/HER2-neg	T2	Basal like	Basal like	Non-luminal	Non-luminal
ER-pos/HER2-neg	T1	Normal like	Normal like	Luminal	Luminal
ER-pos/HER2-neg	T1	Normal like	Normal like	Luminal	Luminal
ER-pos/HER2-neg	T1	LumA	LumA	Luminal	Luminal
ER-pos/HER2-neg	T1	LumB	LumA	Luminal	Luminal
ER-pos/HER2-neg	T1	Normal like	Normal like	Luminal	Luminal
ER-pos/HER2-neg	T1	Normal like	LumA	Luminal	Luminal
ER-pos/HER2-neg	T1	LumA	LumA	Luminal	Luminal
ER-pos/HER2-neg	T2	LumA	LumA	Luminal	Luminal
ER-pos/HER2-neg	T1	LumA	LumA	Luminal	Luminal
ER-pos/HER2-neg	T1	LumB	LumB	Luminal	Luminal
ER-pos/HER2-neg	T1	LumA	LumB	Luminal	Luminal
ER-pos/HER2-neg	T1	Normal like	Normal like	Luminal	Luminal
ER-pos/HER2-neg	T2	LumB	Basal like	Luminal	Non-luminal
ER-pos/HER2-neg	T1	Normal like	LumA	Luminal	Luminal
ER-pos/HER2-neg	T1	LumB	LumA	Luminal	Luminal
ER-pos/HER2-neg	T1	Normal like	LumA	Luminal	Luminal
ER-pos/HER2-neg	T1	LumA	LumA	Luminal	Luminal
ER-pos/HER2-neg	T1	LumA	Normal like	Luminal	Luminal
ER-pos/HER2-neg	T2	Basal like	Basal like	Non-luminal	Non-luminal
ER-pos/HER2-neg	T1	LumA	LumA	Luminal	Luminal
ER-pos/HER2-neg	T1	LumB	LumB	Luminal	Luminal
ER-pos/HER2-neg	T1	LumB	LumB	Luminal	Luminal
ER-pos/HER2-neg	T1	LumB	LumB	Luminal	Luminal
ER-pos/HER2-neg	T1	LumA	LumA	Luminal	Luminal
ER-pos/HER2-neg	T2	LumA	LumA	Luminal	Luminal
ER-pos/HER2-neg	T1	Basal like	Basal like	Non-luminal	Non-luminal
ER-pos/HER2-neg	T2	Normal like	Normal like	Luminal	Luminal
ER-pos/HER2-neg	T1	Normal like	LumA	Luminal	Luminal
ER-pos/HER2-neg	T2	LumA	LumB	Luminal	Luminal
ER-pos/HER2-neg	T1	LumB	LumB	Luminal	Luminal
ER-pos/HER2-neg	T2	LumA	LumA	Luminal	Luminal
ER-pos/HER2-neg	T2	LumA	LumA	Luminal	Luminal
ER-pos/HER2-neg	T3	LumB	LumB	Luminal	Luminal
ER-pos/HER2-neg	T2	LumB	HER2 enriched	Luminal	Non-luminal
ER-pos/HER2-neg	T2	Normal like	Normal like	Luminal	Luminal
ER-pos/HER2-neg	T1	LumA	LumA	Luminal	Luminal
ER-pos/HER2-neg	T1	LumA	LumA	Luminal	Luminal
ER-pos/HER2-neg	T3	Normal like	Normal like	Luminal	Luminal
ER-pos/HER2-neg	T1	Normal like	LumA	Luminal	Luminal
ER-pos/HER2-neg	T1	LumB	LumB	Luminal	Luminal
ER-pos/HER2-neg	T1	LumA	LumA	Luminal	Luminal
ER-pos/HER2-neg	T3	LumC	LumB	Non-luminal	Luminal
ER-pos/HER2-neg	T3	LumC	HER2 enriched	Non-luminal	Non-luminal
ER-pos/HER2-neg	T1	LumA	LumA	Luminal	Luminal
ER-pos/HER2-neg	T1	LumB	LumB	Luminal	Luminal
ER-pos/HER2-neg	T1	LumA	LumB	Luminal	Luminal
ER-pos/HER2-neg	T1	LumA	LumB	Luminal	Luminal
ER-pos/HER2-neg	T2	LumA	LumA	Luminal	Luminal
ER-pos/HER2-neg	T3	LumB	LumB	Luminal	Luminal
ER-pos/HER2-neg	T1	Basal like	Basal like	Non-luminal	Non-luminal
ER-pos/HER2-neg	T1	LumC	LumB	Non-luminal	Luminal
ER-pos/HER2-neg	T2	LumA	LumA	Luminal	Luminal
ER-pos/HER2-neg	T2	Normal like	Normal like	Luminal	Luminal
ER-pos/HER2-neg	T1	Normal like	LumA	Luminal	Luminal
ER-pos/HER2-neg	T2	Normal like	Normal like	Luminal	Luminal
ER-pos/HER2-neg	T1	Normal like	LumA	Luminal	Luminal
ER-pos/HER2-neg	T2	Basal like	Basal like	Non-luminal	Non-luminal
ER-pos/HER2-neg	T1	Normal like	LumA	Luminal	Luminal
ER-pos/HER2-neg	T2	LumB	LumB	Luminal	Luminal
ER-pos/HER2-neg	T1	LumA	LumA	Luminal	Luminal
ER-pos/HER2-neg	T2	Basal like	Basal like	Non-luminal	Non-luminal
ER-pos/HER2-neg	T1	Normal like	Normal like	Luminal	Luminal
ER-pos/HER2-neg	T2	Normal like	LumA	Luminal	Luminal
ER-pos/HER2-neg	T4	LumA	LumA	Luminal	Luminal
ER-pos/HER2-neg	T1	Normal like	LumA	Luminal	Luminal
ER-pos/HER2-neg	T4	Normal like	LumA	Luminal	Luminal
ER-pos/HER2-neg	T1	LumA	LumA	Luminal	Luminal
ER-pos/HER2-neg	T1	LumC	LumB	Non-luminal	Luminal
ER-pos/HER2-neg	T1	Normal like	LumA	Luminal	Luminal
ER-pos/HER2-neg	T1	Basal like	Basal like	Non-luminal	Non-luminal
ER-pos/HER2-neg	T2	LumA	LumA	Luminal	Luminal
ER-pos/HER2-neg	T2	LumA	LumA	Luminal	Luminal
ER-pos/HER2-neg	T1	Normal like	Normal like	Luminal	Luminal
ER-pos/HER2-neg	T2	Normal like	LumA	Luminal	Luminal
ER-pos/HER2-neg	T1	Normal like	LumA	Luminal	Luminal
ER-pos/HER2-neg	T2	LumB	LumB	Luminal	Luminal
ER-pos/HER2-neg	T1	LumA	LumA	Luminal	Luminal
ER-pos/HER2-neg	T2	LumB	Basal like	Luminal	Non-luminal
ER-pos/HER2-neg	T3	Normal like	Normal like	Luminal	Luminal
ER-pos/HER2-neg	T2	LumA	LumA	Luminal	Luminal
ER-pos/HER2-neg	T3	LumC	LumB	Non-luminal	Luminal
ER-pos/HER2-neg	T2	LumA	LumA	Luminal	Luminal
ER-pos/HER2-neg	T2	LumA	LumA	Luminal	Luminal
ER-pos/HER2-neg	T2	LumC	Basal like	Non-luminal	Non-luminal
ER-pos/HER2-neg	T1	Normal like	LumA	Luminal	Luminal
ER-pos/HER2-neg	T1	LumA	LumA	Luminal	Luminal
ER-pos/HER2-neg	T2	LumA	LumA	Luminal	Luminal
ER-pos/HER2-neg	T1	LumA	LumB	Luminal	Luminal
ER-pos/HER2-neg	T2	LumA	LumB	Luminal	Luminal
ER-pos/HER2-neg	T1	LumA	LumA	Luminal	Luminal
ER-pos/HER2-neg	T2	LumA	LumA	Luminal	Luminal
ER-pos/HER2-neg	T1	Normal like	LumA	Luminal	Luminal
ER-pos/HER2-neg	T1	LumA	LumA	Luminal	Luminal
ER-pos/HER2-neg	T2	Normal like	Normal like	Luminal	Luminal
ER-pos/HER2-neg	T2	Normal like	Normal like	Luminal	Luminal
ER-pos/HER2-neg	T1	Normal like	LumA	Luminal	Luminal
ER-pos/HER2-neg	T2	LumC	HER2 enriched	Non-luminal	Non-luminal
ER-pos/HER2-neg	T1	Normal like	LumA	Luminal	Luminal
ER-pos/HER2-neg	T1	Normal like	LumA	Luminal	Luminal
ER-pos/HER2-neg	T1	LumB	Basal like	Luminal	Non-luminal
ER-pos/HER2-neg	T2	LumA	LumA	Luminal	Luminal
ER-pos/HER2-neg	T2	Normal like	Normal like	Luminal	Luminal
ER-pos/HER2-neg	T1	LumA	LumA	Luminal	Luminal
ER-pos/HER2-neg	T1	LumA	LumA	Luminal	Luminal
ER-pos/HER2-neg	T1	Normal like	LumA	Luminal	Luminal
ER-pos/HER2-neg	T2	LumA	LumA	Luminal	Luminal
ER-pos/HER2-neg	T1	LumA	LumA	Luminal	Luminal
ER-pos/HER2-neg	T1	Normal like	LumA	Luminal	Luminal
ER-pos/HER2-neg	T1	Basal like	Basal like	Non-luminal	Non-luminal
ER-pos/HER2-neg	T1	Normal like	LumA	Luminal	Luminal
ER-pos/HER2-neg	T2	LumA	Normal like	Luminal	Luminal
ER-pos/HER2-neg	T1	LumA	LumA	Luminal	Luminal
ER-pos/HER2-neg	T1	LumA	LumA	Luminal	Luminal
ER-pos/HER2-neg	T1	Normal like	Normal like	Luminal	Luminal
ER-pos/HER2-neg	T3	LumB	LumB	Luminal	Luminal
ER-pos/HER2-neg	T4	LumB	LumB	Luminal	Luminal
ER-pos/HER2-neg	T1	LumB	LumB	Luminal	Luminal
ER-pos/HER2-neg	T1	LumA	LumA	Luminal	Luminal
ER-pos/HER2-neg	T1	LumC	Basal like	Non-luminal	Non-luminal
ER-pos/HER2-neg	T2	LumA	LumA	Luminal	Luminal
ER-pos/HER2-neg	T1	Basal like	Basal like	Non-luminal	Non-luminal
ER-pos/HER2-neg	T3	LumA	Normal like	Luminal	Luminal
ER-pos/HER2-neg	T2	LumA	LumB	Luminal	Luminal
ER-pos/HER2-neg	T1	Normal like	LumA	Luminal	Luminal
ER-pos/HER2-neg	T1	Normal like	LumA	Luminal	Luminal
ER-pos/HER2-neg	T1	LumA	LumA	Luminal	Luminal
ER-pos/HER2-neg	T1	LumA	LumB	Luminal	Luminal
ER-pos/HER2-neg	T2	LumA	LumB	Luminal	Luminal
ER-pos/HER2-neg	T1	LumC	Normal like	Non-luminal	Luminal
ER-pos/HER2-neg	T1	LumA	LumA	Luminal	Luminal
ER-pos/HER2-neg	T2	LumA	LumA	Luminal	Luminal
ER-pos/HER2-neg	T2	LumB	LumB	Luminal	Luminal
ER-pos/HER2-neg	T2	LumA	LumB	Luminal	Luminal
ER-pos/HER2-neg	T1	Normal like	LumA	Luminal	Luminal
ER-pos/HER2-neg	T4	Normal like	LumA	Luminal	Luminal
ER-pos/HER2-neg	T1	LumA	LumA	Luminal	Luminal
ER-pos/HER2-neg	T2	Basal like	Basal like	Non-luminal	Non-luminal
ER-pos/HER2-neg	T2	Normal like	Normal like	Luminal	Luminal
ER-pos/HER2-neg	T1	LumA	LumA	Luminal	Luminal
ER-pos/HER2-neg	T1	LumA	LumA	Luminal	Luminal
ER-pos/HER2-neg	T4	LumA	LumB	Luminal	Luminal
ER-pos/HER2-neg	T2	LumA	LumA	Luminal	Luminal
ER-pos/HER2-neg	T1	LumC	LumA	Non-luminal	Luminal
ER-pos/HER2-neg	T2	Normal like	Normal like	Luminal	Luminal
ER-pos/HER2-neg	T1	LumA	LumA	Luminal	Luminal
ER-pos/HER2-neg	T2	Normal like	Normal like	Luminal	Luminal
ER-pos/HER2-neg	T1	LumB	LumB	Luminal	Luminal
ER-pos/HER2-neg	T2	LumB	LumB	Luminal	Luminal
ER-pos/HER2-neg	T1	Normal like	Normal like	Luminal	Luminal
ER-pos/HER2-neg	T1	LumA	LumA	Luminal	Luminal
ER-pos/HER2-neg	T2	LumB	LumB	Luminal	Luminal
ER-pos/HER2-neg	T1	LumA	LumB	Luminal	Luminal
ER-pos/HER2-neg	T2	LumB	LumB	Luminal	Luminal
ER-pos/HER2-neg	T1	LumA	LumA	Luminal	Luminal
ER-pos/HER2-neg	T1	LumA	LumB	Luminal	Luminal
ER-pos/HER2-neg	T1	Normal like	LumA	Luminal	Luminal
ER-pos/HER2-neg	T1	LumA	LumB	Luminal	Luminal
ER-pos/HER2-neg	T1	Normal like	Normal like	Luminal	Luminal
ER-pos/HER2-neg	T1	LumA	LumA	Luminal	Luminal
ER-pos/HER2-neg	T1	LumA	LumA	Luminal	Luminal
ER-pos/HER2-neg	T1	Normal like	LumA	Luminal	Luminal
ER-pos/HER2-neg	T1	Normal like	Normal like	Luminal	Luminal
ER-pos/HER2-neg	T2	LumA	LumA	Luminal	Luminal
ER-pos/HER2-neg	T1	LumB	LumB	Luminal	Luminal
ER-pos/HER2-neg	T1	Normal like	LumA	Luminal	Luminal
ER-pos/HER2-neg	T2	Normal like	LumA	Luminal	Luminal
ER-pos/HER2-neg	T1	LumA	LumA	Luminal	Luminal
ER-pos/HER2-neg	T1	LumA	LumA	Luminal	Luminal
ER-pos/HER2-neg	T1	LumA	LumA	Luminal	Luminal
ER-pos/HER2-neg	T2	LumB	LumB	Luminal	Luminal
ER-pos/HER2-neg	T1	LumC	LumB	Non-luminal	Luminal
ER-pos/HER2-neg	T1	LumB	LumB	Luminal	Luminal
ER-pos/HER2-neg	T2	LumA	LumA	Luminal	Luminal
ER-pos/HER2-neg	T2	LumA	LumA	Luminal	Luminal
ER-pos/HER2-neg	T1	LumA	Normal like	Luminal	Luminal
ER-pos/HER2-neg	T1	LumB	LumB	Luminal	Luminal
ER-pos/HER2-neg	T1	Normal like	LumA	Luminal	Luminal
ER-pos/HER2-neg	T1	Normal like	Normal like	Luminal	Luminal
ER-pos/HER2-neg	T3	LumB	LumB	Luminal	Luminal
ER-pos/HER2-neg	T1	LumA	LumA	Luminal	Luminal
ER-pos/HER2-neg	T1	LumA	Normal like	Luminal	Luminal
ER-pos/HER2-neg	T1	LumB	HER2 enriched	Luminal	Non-luminal
ER-pos/HER2-neg	T1	LumA	LumB	Luminal	Luminal
ER-pos/HER2-neg	T2	LumA	LumB	Luminal	Luminal
ER-pos/HER2-neg	T1	LumB	LumB	Luminal	Luminal
ER-pos/HER2-neg	T1	Normal like	LumA	Luminal	Luminal
ER-pos/HER2-neg	T1	Normal like	LumA	Luminal	Luminal
ER-pos/HER2-neg	T2	LumB	LumB	Luminal	Luminal
ER-pos/HER2-neg	T1	LumA	LumA	Luminal	Luminal
ER-pos/HER2-neg	T4	LumB	LumB	Luminal	Luminal
ER-pos/HER2-neg	T1	Normal like	LumA	Luminal	Luminal
ER-pos/HER2-neg	T2	LumA	LumA	Luminal	Luminal
ER-pos/HER2-neg	T1	LumA	Normal like	Luminal	Luminal
ER-pos/HER2-neg	T1	LumA	LumA	Luminal	Luminal
ER-pos/HER2-neg	T1	Normal like	LumA	Luminal	Luminal
ER-pos/HER2-neg	T1	LumA	LumA	Luminal	Luminal
ER-pos/HER2-neg	T2	Normal like	Normal like	Luminal	Luminal
ER-pos/HER2-neg	T2	LumB	LumB	Luminal	Luminal
ER-pos/HER2-neg	T2	Normal like	LumA	Luminal	Luminal
ER-pos/HER2-neg	T1	LumA	LumA	Luminal	Luminal
ER-pos/HER2-neg	T1	LumA	LumA	Luminal	Luminal
ER-pos/HER2-neg	T2	LumA	LumA	Luminal	Luminal
ER-pos/HER2-neg	T2	Basal like	Basal like	Non-luminal	Non-luminal
ER-pos/HER2-neg	T2	LumA	LumA	Luminal	Luminal
ER-pos/HER2-neg	T2	LumB	LumB	Luminal	Luminal
ER-pos/HER2-neg	T2	LumA	LumA	Luminal	Luminal
ER-pos/HER2-neg	T1	Normal like	LumA	Luminal	Luminal
ER-pos/HER2-neg	T1	LumB	LumB	Luminal	Luminal
ER-pos/HER2-neg	T2	LumA	LumA	Luminal	Luminal
ER-pos/HER2-neg	T2	Normal like	Normal like	Luminal	Luminal
ER-pos/HER2-neg	T2	LumB	LumB	Luminal	Luminal
ER-pos/HER2-neg	T2	LumB	LumA	Luminal	Luminal
ER-pos/HER2-neg	T2	LumA	LumA	Luminal	Luminal
ER-pos/HER2-neg	T1	Normal like	Normal like	Luminal	Luminal
ER-pos/HER2-neg	T3	Normal like	LumA	Luminal	Luminal
ER-pos/HER2-neg	T2	LumB	LumB	Luminal	Luminal
ER-pos/HER2-neg	T1	LumA	LumA	Luminal	Luminal
ER-pos/HER2-neg	T4	LumA	LumA	Luminal	Luminal
ER-pos/HER2-neg	T2	LumA	LumB	Luminal	Luminal
ER-pos/HER2-neg	T1	LumA	LumA	Luminal	Luminal
ER-pos/HER2-neg	T1	LumA	LumA	Luminal	Luminal
ER-pos/HER2-neg	T1	LumA	LumA	Luminal	Luminal
ER-pos/HER2-neg	T2	LumA	LumB	Luminal	Luminal
ER-pos/HER2-neg	T3	LumA	LumA	Luminal	Luminal
ER-pos/HER2-neg	T1	LumA	LumA	Luminal	Luminal
ER-pos/HER2-neg	T1	Normal like	LumA	Luminal	Luminal
ER-pos/HER2-neg	T2	LumB	Basal like	Luminal	Non-luminal
ER-pos/HER2-neg	T4	Normal like	Normal like	Luminal	Luminal
ER-pos/HER2-neg	T1	LumA	LumA	Luminal	Luminal
ER-pos/HER2-neg	T1	LumA	LumA	Luminal	Luminal
ER-pos/HER2-neg	T1	LumA	LumA	Luminal	Luminal
ER-pos/HER2-neg	T1	Normal like	LumA	Luminal	Luminal
ER-pos/HER2-neg	T1	LumA	LumA	Luminal	Luminal
ER-pos/HER2-neg	T2	LumC	LumB	Non-luminal	Luminal
ER-pos/HER2-neg	T1	LumC	Basal like	Non-luminal	Non-luminal
ER-pos/HER2-neg	T4	Normal like	LumA	Luminal	Luminal
ER-pos/HER2-neg	T2	LumB	HER2 enriched	Luminal	Non-luminal
ER-pos/HER2-neg	T2	Basal like	Basal like	Non-luminal	Non-luminal
ER-pos/HER2-neg	T1	LumA	LumA	Luminal	Luminal
ER-pos/HER2-neg	T2	LumA	LumA	Luminal	Luminal
ER-pos/HER2-neg	T2	LumB	LumB	Luminal	Luminal
ER-pos/HER2-neg	T1	Normal like	Normal like	Luminal	Luminal
ER-pos/HER2-neg	T1	Normal like	LumA	Luminal	Luminal
ER-pos/HER2-neg	T1	LumA	LumA	Luminal	Luminal
ER-pos/HER2-neg	T1	LumA	LumA	Luminal	Luminal
ER-pos/HER2-neg	T2	LumB	LumB	Luminal	Luminal
ER-pos/HER2-neg	T1	LumC	Normal like	Non-luminal	Luminal
ER-pos/HER2-neg	T4	Basal like	Basal like	Non-luminal	Non-luminal
ER-pos/HER2-neg	T1	Normal like	Normal like	Luminal	Luminal
ER-pos/HER2-neg	T2	LumA	Normal like	Luminal	Luminal
ER-pos/HER2-neg	T4	LumB	Basal like	Luminal	Non-luminal
ER-pos/HER2-neg	T2	LumA	LumB	Luminal	Luminal
ER-pos/HER2-neg	T2	LumA	LumA	Luminal	Luminal
ER-pos/HER2-neg	T2	Normal like	Basal like	Luminal	Non-luminal
ER-pos/HER2-neg	T1	LumB	LumB	Luminal	Luminal
ER-pos/HER2-neg	T2	Normal like	LumA	Luminal	Luminal
ER-pos/HER2-neg	T1	Normal like	Normal like	Luminal	Luminal
ER-pos/HER2-neg	T2	Normal like	LumA	Luminal	Luminal
ER-pos/HER2-neg	T2	LumA	LumB	Luminal	Luminal
ER-pos/HER2-neg	T2	LumA	LumA	Luminal	Luminal
ER-pos/HER2-neg	T2	Normal like	LumA	Luminal	Luminal
ER-pos/HER2-neg	T1	Normal like	LumA	Luminal	Luminal
ER-pos/HER2-neg	T1	Normal like	LumA	Luminal	Luminal
ER-pos/HER2-neg	T4	Normal like	LumA	Luminal	Luminal
ER-pos/HER2-neg	T1	Normal like	LumA	Luminal	Luminal
ER-pos/HER2-neg	T2	mAPO	HER2 enriched	Non-luminal	Non-luminal
ER-pos/HER2-neg	T3	LumA	Normal like	Luminal	Luminal
ER-pos/HER2-neg	T1	Normal like	LumA	Luminal	Luminal
ER-pos/HER2-neg	T2	LumC	Normal like	Non-luminal	Luminal
ER-pos/HER2-neg	T2	LumA	LumA	Luminal	Luminal
ER-pos/HER2-neg	T1	LumA	LumA	Luminal	Luminal
ER-pos/HER2-neg	T2	LumA	LumB	Luminal	Luminal
ER-pos/HER2-neg	T2	LumA	Normal like	Luminal	Luminal
ER-pos/HER2-neg	T1	LumA	LumA	Luminal	Luminal
ER-pos/HER2-neg	T1	Normal like	LumA	Luminal	Luminal
ER-pos/HER2-neg	T1	Normal like	Normal like	Luminal	Luminal
ER-pos/HER2-neg	T1	LumC	Basal like	Non-luminal	Non-luminal
ER-pos/HER2-neg	T2	LumB	LumB	Luminal	Luminal
ER-pos/HER2-neg	T1	LumB	LumB	Luminal	Luminal
ER-pos/HER2-neg	T1	Normal like	LumA	Luminal	Luminal
ER-pos/HER2-neg	T1	LumA	LumA	Luminal	Luminal
ER-pos/HER2-neg	T2	LumA	Normal like	Luminal	Luminal
ER-pos/HER2-neg	T2	LumA	LumA	Luminal	Luminal
ER-pos/HER2-neg	T2	LumB	LumB	Luminal	Luminal
ER-pos/HER2-neg	T1	LumA	LumB	Luminal	Luminal
ER-pos/HER2-neg	T2	LumA	LumA	Luminal	Luminal
ER-pos/HER2-neg	T1	Normal like	LumA	Luminal	Luminal
ER-pos/HER2-neg	T2	Normal like	LumA	Luminal	Luminal
ER-pos/HER2-neg	T2	LumA	LumA	Luminal	Luminal
ER-pos/HER2-neg	T1	Normal like	Normal like	Luminal	Luminal
ER-pos/HER2-neg	T1	Normal like	LumA	Luminal	Luminal
ER-pos/HER2-neg	T1	LumB	LumB	Luminal	Luminal
ER-pos/HER2-neg	T2	LumB	LumB	Luminal	Luminal
ER-pos/HER2-neg	T1	LumB	LumB	Luminal	Luminal
ER-pos/HER2-neg	T2	LumA	LumA	Luminal	Luminal
ER-pos/HER2-neg	T1	LumA	LumA	Luminal	Luminal
ER-pos/HER2-neg	T2	LumA	LumA	Luminal	Luminal
ER-pos/HER2-neg	T2	Normal like	LumA	Luminal	Luminal
ER-pos/HER2-neg	T1	LumA	LumA	Luminal	Luminal
ER-pos/HER2-neg	T1	LumA	LumA	Luminal	Luminal
ER-pos/HER2-neg	T1	Normal like	LumA	Luminal	Luminal
ER-pos/HER2-neg	T1	LumA	LumA	Luminal	Luminal
ER-pos/HER2-neg	T1	LumB	LumB	Luminal	Luminal
ER-pos/HER2-neg	T2	LumB	LumB	Luminal	Luminal
ER-pos/HER2-neg	T2	Normal like	Normal like	Luminal	Luminal
ER-pos/HER2-neg	T1	LumA	LumA	Luminal	Luminal
ER-pos/HER2-neg	T2	Normal like	Normal like	Luminal	Luminal
ER-pos/HER2-neg	T2	Basal like	Basal like	Non-luminal	Non-luminal
ER-pos/HER2-neg	T2	LumA	LumA	Luminal	Luminal
ER-pos/HER2-neg	T1	LumA	LumB	Luminal	Luminal
ER-pos/HER2-neg	T1	LumB	LumB	Luminal	Luminal
ER-pos/HER2-neg	T1	Normal like	Normal like	Luminal	Luminal
ER-pos/HER2-neg	T1	LumA	LumA	Luminal	Luminal
ER-pos/HER2-neg	T2	LumC	Normal like	Non-luminal	Luminal
ER-pos/HER2-neg	T1	Normal like	LumA	Luminal	Luminal
ER-pos/HER2-neg	T2	LumC	LumA	Non-luminal	Luminal
ER-pos/HER2-neg	T2	Basal like	Basal like	Non-luminal	Non-luminal
ER-pos/HER2-neg	T4	Normal like	LumA	Luminal	Luminal
ER-pos/HER2-neg	T1	LumA	LumA	Luminal	Luminal
ER-pos/HER2-neg	T2	LumA	LumA	Luminal	Luminal
ER-pos/HER2-neg	T2	LumC	LumB	Non-luminal	Luminal
ER-pos/HER2-neg	T2	Basal like	Basal like	Non-luminal	Non-luminal
ER-pos/HER2-neg	T2	LumA	LumB	Luminal	Luminal
ER-pos/HER2-neg	T2	LumA	LumB	Luminal	Luminal
ER-pos/HER2-neg	T2	LumA	LumA	Luminal	Luminal
ER-pos/HER2-neg	T2	LumB	LumB	Luminal	Luminal
ER-pos/HER2-neg	T1	Normal like	Normal like	Luminal	Luminal
ER-pos/HER2-neg	T1	LumB	LumB	Luminal	Luminal
ER-pos/HER2-neg	T1	LumC	Normal like	Non-luminal	Luminal
ER-pos/HER2-neg	T3	Normal like	LumA	Luminal	Luminal
ER-pos/HER2-neg	T2	LumC	Basal like	Non-luminal	Non-luminal
ER-pos/HER2-neg	T1	LumA	LumA	Luminal	Luminal
ER-pos/HER2-neg	T1	Normal like	Normal like	Luminal	Luminal
ER-pos/HER2-neg	T3	Normal like	LumA	Luminal	Luminal
ER-pos/HER2-neg	T1	LumA	LumA	Luminal	Luminal
ER-pos/HER2-neg	T1	LumA	LumA	Luminal	Luminal
ER-pos/HER2-neg	T1	Normal like	LumA	Luminal	Luminal
ER-pos/HER2-neg	T3	LumB	LumB	Luminal	Luminal
ER-pos/HER2-neg	T2	Normal like	Normal like	Luminal	Luminal
ER-pos/HER2-neg	T1	LumA	LumA	Luminal	Luminal
ER-pos/HER2-neg	T1	Normal like	LumA	Luminal	Luminal
ER-pos/HER2-neg	T4	LumC	Basal like	Non-luminal	Non-luminal
ER-pos/HER2-neg	T2	Normal like	LumA	Luminal	Luminal
ER-pos/HER2-neg	T1	Normal like	LumA	Luminal	Luminal
ER-pos/HER2-neg	T4	LumA	LumA	Luminal	Luminal
ER-pos/HER2-neg	T1	LumB	LumA	Luminal	Luminal
ER-pos/HER2-neg	T2	LumA	LumA	Luminal	Luminal
ER-pos/HER2-neg	T1	LumA	LumA	Luminal	Luminal
ER-pos/HER2-neg	T1	LumC	LumB	Non-luminal	Luminal
ER-pos/HER2-neg	T1	LumA	LumA	Luminal	Luminal
ER-pos/HER2-neg	T2	Normal like	Normal like	Luminal	Luminal
ER-pos/HER2-neg	T1	mAPO	Basal like	Non-luminal	Non-luminal
ER-pos/HER2-neg	T2	LumB	LumB	Luminal	Luminal
ER-pos/HER2-neg	T1	LumA	LumA	Luminal	Luminal
ER-pos/HER2-neg	T1	LumB	LumA	Luminal	Luminal
ER-pos/HER2-neg	T1	Normal like	LumA	Luminal	Luminal
ER-pos/HER2-neg	T1	LumA	LumA	Luminal	Luminal
ER-pos/HER2-neg	T3	LumC	LumB	Non-luminal	Luminal
ER-pos/HER2-neg	T1	LumB	LumB	Luminal	Luminal
ER-pos/HER2-neg	T2	LumB	LumA	Luminal	Luminal
ER-pos/HER2-neg	T1	Normal like	LumA	Luminal	Luminal
ER-pos/HER2-neg	T1	LumB	LumB	Luminal	Luminal
ER-pos/HER2-neg	T3	LumC	Normal like	Non-luminal	Luminal
ER-pos/HER2-neg	T4	LumA	LumB	Luminal	Luminal
ER-pos/HER2-neg	T2	LumB	LumB	Luminal	Luminal
ER-pos/HER2-neg	T3	LumA	LumA	Luminal	Luminal
ER-pos/HER2-neg	T2	LumA	LumB	Luminal	Luminal
ER-pos/HER2-neg	T2	mAPO	HER2 enriched	Non-luminal	Non-luminal
ER-pos/HER2-neg	T1	Normal like	Normal like	Luminal	Luminal
ER-pos/HER2-neg	T1	LumA	LumA	Luminal	Luminal
ER-pos/HER2-neg	T1	LumA	LumB	Luminal	Luminal
ER-pos/HER2-neg	T1	LumB	LumA	Luminal	Luminal
ER-pos/HER2-neg	T2	LumB	LumB	Luminal	Luminal
ER-pos/HER2-neg	T2	LumA	LumB	Luminal	Luminal
ER-pos/HER2-neg	T1	LumA	LumA	Luminal	Luminal
ER-pos/HER2-neg	T1	Normal like	LumA	Luminal	Luminal
ER-pos/HER2-neg	T1	Normal like	Normal like	Luminal	Luminal
ER-pos/HER2-neg	T2	LumC	Normal like	Non-luminal	Luminal
ER-pos/HER2-neg	T3	LumC	HER2 enriched	Non-luminal	Non-luminal
ER-pos/HER2-neg	T2	LumA	LumB	Luminal	Luminal
ER-pos/HER2-neg	T1	LumB	LumB	Luminal	Luminal
ER-pos/HER2-neg	T1	LumC	Normal like	Non-luminal	Luminal
ER-pos/HER2-neg	T1	LumA	LumA	Luminal	Luminal
ER-pos/HER2-neg	T1	LumB	LumB	Luminal	Luminal
ER-pos/HER2-neg	T1	LumA	LumB	Luminal	Luminal
ER-pos/HER2-neg	T1	LumA	LumB	Luminal	Luminal
ER-pos/HER2-neg	T4	LumB	LumA	Luminal	Luminal
ER-pos/HER2-neg	T2	LumB	LumB	Luminal	Luminal
ER-pos/HER2-neg	T4	LumB	Basal like	Luminal	Non-luminal
ER-pos/HER2-neg	T1	LumA	LumA	Luminal	Luminal
ER-pos/HER2-neg	T2	LumC	HER2 enriched	Non-luminal	Non-luminal
ER-pos/HER2-neg	T2	LumA	LumA	Luminal	Luminal
ER-pos/HER2-neg	T1	LumB	LumB	Luminal	Luminal
ER-pos/HER2-neg	T2	LumC	Normal like	Non-luminal	Luminal
ER-pos/HER2-neg	T2	LumA	LumA	Luminal	Luminal
ER-pos/HER2-neg	T4	LumB	LumB	Luminal	Luminal
ER-pos/HER2-neg	T2	LumA	LumB	Luminal	Luminal
ER-pos/HER2-neg	T1	LumB	LumB	Luminal	Luminal
ER-pos/HER2-neg	T1	Normal like	Normal like	Luminal	Luminal
ER-pos/HER2-neg	T2	LumB	LumB	Luminal	Luminal
ER-pos/HER2-neg	T1	LumA	LumA	Luminal	Luminal
ER-pos/HER2-neg	T2	LumB	LumB	Luminal	Luminal
ER-pos/HER2-neg	T1	LumB	LumB	Luminal	Luminal
ER-pos/HER2-neg	T1	LumA	LumA	Luminal	Luminal
ER-pos/HER2-neg	T1	LumB	LumB	Luminal	Luminal
ER-pos/HER2-neg	T1	Normal like	LumA	Luminal	Luminal
ER-pos/HER2-neg	T2	LumB	LumA	Luminal	Luminal
ER-pos/HER2-neg	T1	LumA	LumB	Luminal	Luminal
ER-pos/HER2-neg	T1	LumB	LumB	Luminal	Luminal
ER-pos/HER2-neg	T1	LumA	LumA	Luminal	Luminal
ER-pos/HER2-neg	T2	LumB	LumB	Luminal	Luminal
ER-pos/HER2-neg	T4	LumA	LumA	Luminal	Luminal
ER-pos/HER2-neg	T2	Normal like	Normal like	Luminal	Luminal
ER-pos/HER2-neg	T4	Normal like	Normal like	Luminal	Luminal
ER-pos/HER2-neg	T3	LumA	LumA	Luminal	Luminal
ER-pos/HER2-neg	T1	LumA	LumA	Luminal	Luminal
ER-pos/HER2-neg	T2	LumB	LumA	Luminal	Luminal
ER-pos/HER2-neg	T1	Normal like	LumA	Luminal	Luminal
ER-pos/HER2-neg	T1	Normal like	LumA	Luminal	Luminal
ER-pos/HER2-neg	T2	LumA	LumA	Luminal	Luminal
ER-pos/HER2-neg	T2	LumA	LumB	Luminal	Luminal
ER-pos/HER2-neg	T1	LumB	LumB	Luminal	Luminal
ER-pos/HER2-neg	T3	LumC	LumA	Non-luminal	Luminal
ER-pos/HER2-neg	T4	LumA	LumA	Luminal	Luminal
ER-pos/HER2-neg	T2	LumC	LumA	Non-luminal	Luminal
ER-pos/HER2-neg	T2	LumA	LumA	Luminal	Luminal
ER-pos/HER2-neg	T2	LumA	LumA	Luminal	Luminal
ER-pos/HER2-neg	T3	LumA	LumA	Luminal	Luminal
ER-pos/HER2-neg	T2	Basal like	Basal like	Non-luminal	Non-luminal
ER-pos/HER2-neg	T1	Normal like	LumA	Luminal	Luminal
ER-pos/HER2-neg	T2	Normal like	LumA	Luminal	Luminal
ER-pos/HER2-neg	T1	Normal like	LumA	Luminal	Luminal
ER-pos/HER2-neg	T4	Normal like	Normal like	Luminal	Luminal
ER-pos/HER2-neg	T1	Normal like	LumA	Luminal	Luminal
ER-pos/HER2-neg	T2	Normal like	LumA	Luminal	Luminal
ER-pos/HER2-neg	T1	LumA	LumA	Luminal	Luminal
ER-pos/HER2-neg	T2	LumA	Normal like	Luminal	Luminal
ER-pos/HER2-neg	T1	Normal like	LumA	Luminal	Luminal
ER-pos/HER2-neg	T1	LumB	LumB	Luminal	Luminal
ER-pos/HER2-neg	T2	LumB	LumB	Luminal	Luminal
ER-pos/HER2-neg	T1	LumA	LumA	Luminal	Luminal
ER-pos/HER2-neg	T1	LumB	LumB	Luminal	Luminal
ER-pos/HER2-neg	T2	Normal like	LumA	Luminal	Luminal
ER-pos/HER2-neg	T1	LumA	LumA	Luminal	Luminal
ER-pos/HER2-neg	T4	Normal like	Normal like	Luminal	Luminal
ER-pos/HER2-neg	T2	LumA	LumA	Luminal	Luminal
ER-pos/HER2-neg	T1	LumA	LumA	Luminal	Luminal
ER-pos/HER2-neg	T2	LumA	LumB	Luminal	Luminal
ER-pos/HER2-neg	T1	LumA	LumA	Luminal	Luminal
ER-pos/HER2-neg	T1	Normal like	LumA	Luminal	Luminal
ER-pos/HER2-neg	T2	LumA	LumA	Luminal	Luminal
ER-pos/HER2-neg	T1	Normal like	Normal like	Luminal	Luminal
ER-pos/HER2-neg	T1	Normal like	Normal like	Luminal	Luminal
ER-pos/HER2-neg	T4	LumB	LumB	Luminal	Luminal
ER-pos/HER2-neg	T1	LumA	LumB	Luminal	Luminal
ER-pos/HER2-neg	T4	Normal like	Normal like	Luminal	Luminal
ER-pos/HER2-neg	T1	LumA	LumA	Luminal	Luminal
ER-pos/HER2-neg	T1	LumA	LumA	Luminal	Luminal
ER-pos/HER2-neg	T1	LumA	LumA	Luminal	Luminal
ER-pos/HER2-neg	T2	LumB	LumB	Luminal	Luminal
ER-pos/HER2-neg	T2	LumA	LumA	Luminal	Luminal
ER-pos/HER2-neg	T1	LumA	LumA	Luminal	Luminal
ER-pos/HER2-neg	T1	LumA	LumB	Luminal	Luminal
ER-pos/HER2-neg	T1	Normal like	LumA	Luminal	Luminal
ER-pos/HER2-neg	T1	LumC	LumB	Non-luminal	Luminal
ER-pos/HER2-neg	T2	LumA	LumA	Luminal	Luminal
ER-pos/HER2-neg	T2	LumA	LumA	Luminal	Luminal
ER-pos/HER2-neg	T1	LumB	LumB	Luminal	Luminal
ER-pos/HER2-neg	T2	LumC	LumB	Non-luminal	Luminal
ER-pos/HER2-neg	T2	LumB	Basal like	Luminal	Non-luminal
ER-pos/HER2-neg	T1	Normal like	Normal like	Luminal	Luminal
ER-pos/HER2-neg	T2	LumB	LumA	Luminal	Luminal
ER-pos/HER2-neg	T2	Normal like	LumA	Luminal	Luminal
ER-pos/HER2-neg	T1	LumA	LumA	Luminal	Luminal
ER-pos/HER2-neg	T2	LumB	LumB	Luminal	Luminal
ER-pos/HER2-neg	T1	LumB	LumB	Luminal	Luminal
ER-pos/HER2-neg	T1	LumB	LumB	Luminal	Luminal
ER-pos/HER2-neg	T3	Normal like	Normal like	Luminal	Luminal
ER-pos/HER2-neg	T1	Normal like	LumA	Luminal	Luminal
ER-pos/HER2-neg	T2	LumA	LumB	Luminal	Luminal
ER-pos/HER2-neg	T2	LumA	LumA	Luminal	Luminal
ER-pos/HER2-neg	T1	Normal like	LumA	Luminal	Luminal
ER-pos/HER2-neg	T4	LumB	LumB	Luminal	Luminal
ER-pos/HER2-neg	T1	Normal like	Normal like	Luminal	Luminal
ER-pos/HER2-neg	T1	Normal like	LumA	Luminal	Luminal
ER-pos/HER2-neg	T1	LumB	LumB	Luminal	Luminal
ER-pos/HER2-neg	T2	LumA	LumA	Luminal	Luminal
ER-pos/HER2-neg	T1	Normal like	LumA	Luminal	Luminal
ER-pos/HER2-neg	T3	LumB	LumB	Luminal	Luminal
ER-pos/HER2-neg	T1	LumA	LumA	Luminal	Luminal
ER-pos/HER2-neg	T2	LumB	LumB	Luminal	Luminal
ER-pos/HER2-neg	T2	LumC	Basal like	Non-luminal	Non-luminal
ER-pos/HER2-neg	T1	LumC	Normal like	Non-luminal	Luminal
ER-pos/HER2-neg	T1	LumA	LumA	Luminal	Luminal
ER-pos/HER2-neg	T1	Normal like	LumA	Luminal	Luminal
ER-pos/HER2-neg	T2	LumB	LumB	Luminal	Luminal
ER-pos/HER2-neg	T1	LumA	LumA	Luminal	Luminal
ER-pos/HER2-neg	T1	LumA	LumB	Luminal	Luminal
ER-pos/HER2-neg	T1	Normal like	Normal like	Luminal	Luminal
ER-pos/HER2-neg	T2	LumA	LumA	Luminal	Luminal
ER-pos/HER2-neg	T2	LumA	LumA	Luminal	Luminal
ER-pos/HER2-neg	T1	LumA	LumA	Luminal	Luminal
ER-pos/HER2-neg	T2	LumA	LumA	Luminal	Luminal
ER-pos/HER2-neg	T1	LumB	LumB	Luminal	Luminal
ER-pos/HER2-neg	T1	LumB	LumB	Luminal	Luminal
ER-pos/HER2-neg	T1	Normal like	Normal like	Luminal	Luminal
ER-pos/HER2-neg	T1	LumA	LumA	Luminal	Luminal
ER-pos/HER2-neg	T2	LumA	LumA	Luminal	Luminal
ER-pos/HER2-neg	T1	LumC	Normal like	Non-luminal	Luminal
ER-pos/HER2-neg	T2	Normal like	LumA	Luminal	Luminal
ER-pos/HER2-neg	T1	Normal like	Normal like	Luminal	Luminal
ER-pos/HER2-neg	T2	LumA	LumA	Luminal	Luminal
ER-pos/HER2-neg	T2	Normal like	Normal like	Luminal	Luminal
ER-pos/HER2-neg	T1	Normal like	LumA	Luminal	Luminal
ER-pos/HER2-neg	T1	Basal like	Basal like	Non-luminal	Non-luminal
ER-pos/HER2-neg	T1	LumA	LumA	Luminal	Luminal
ER-pos/HER2-neg	T2	LumA	LumA	Luminal	Luminal
ER-pos/HER2-neg	T1	Normal like	LumA	Luminal	Luminal
ER-pos/HER2-neg	T1	Normal like	LumA	Luminal	Luminal
ER-pos/HER2-neg	T1	LumB	LumB	Luminal	Luminal
ER-pos/HER2-neg	T1	LumB	LumA	Luminal	Luminal
ER-pos/HER2-neg	T1	LumA	LumA	Luminal	Luminal
ER-pos/HER2-neg	T4	Normal like	LumA	Luminal	Luminal
ER-pos/HER2-neg	T1	LumA	LumA	Luminal	Luminal
ER-pos/HER2-neg	T3	LumB	LumB	Luminal	Luminal
ER-pos/HER2-neg	T1	LumA	LumA	Luminal	Luminal
ER-pos/HER2-neg	T2	LumC	LumB	Non-luminal	Luminal
ER-pos/HER2-neg	T1	LumA	LumA	Luminal	Luminal
ER-pos/HER2-neg	T2	Normal like	LumA	Luminal	Luminal
ER-pos/HER2-neg	T2	LumA	LumB	Luminal	Luminal
ER-pos/HER2-neg	T1	LumC	Basal like	Non-luminal	Non-luminal
ER-pos/HER2-neg	T1	LumA	LumA	Luminal	Luminal
ER-pos/HER2-neg	T1	Normal like	LumA	Luminal	Luminal
ER-pos/HER2-neg	T1	Basal like	Basal like	Non-luminal	Non-luminal
ER-pos/HER2-neg	T2	LumB	LumB	Luminal	Luminal
ER-pos/HER2-neg	T4	LumA	LumB	Luminal	Luminal
ER-pos/HER2-neg	T1	Normal like	LumA	Luminal	Luminal
ER-pos/HER2-neg	T1	LumB	LumB	Luminal	Luminal
ER-pos/HER2-neg	T1	LumA	LumB	Luminal	Luminal
ER-pos/HER2-neg	T2	Normal like	LumA	Luminal	Luminal
ER-pos/HER2-neg	T1	Normal like	Normal like	Luminal	Luminal
ER-pos/HER2-neg	T2	LumA	LumB	Luminal	Luminal
ER-pos/HER2-neg	T2	LumA	LumB	Luminal	Luminal
ER-pos/HER2-neg	T2	LumA	LumB	Luminal	Luminal
ER-pos/HER2-neg	T1	LumA	LumA	Luminal	Luminal
ER-pos/HER2-neg	T1	LumC	LumB	Non-luminal	Luminal
ER-pos/HER2-neg	T1	Normal like	LumA	Luminal	Luminal
ER-pos/HER2-neg	T1	LumA	LumA	Luminal	Luminal
ER-pos/HER2-neg	T2	LumB	LumB	Luminal	Luminal
ER-pos/HER2-neg	T2	LumA	LumA	Luminal	Luminal
ER-pos/HER2-neg	T1	Normal like	LumA	Luminal	Luminal
ER-pos/HER2-neg	T3	LumA	Normal like	Luminal	Luminal
ER-pos/HER2-neg	T4	LumA	LumA	Luminal	Luminal
ER-pos/HER2-neg	T3	LumB	LumB	Luminal	Luminal
ER-pos/HER2-neg	T1	Basal like	Basal like	Non-luminal	Non-luminal
ER-pos/HER2-neg	T2	LumB	LumB	Luminal	Luminal
ER-pos/HER2-neg	T1	Normal like	LumA	Luminal	Luminal
ER-pos/HER2-neg	T2	LumA	LumB	Luminal	Luminal
ER-pos/HER2-neg	T2	Basal like	Basal like	Non-luminal	Non-luminal
ER-pos/HER2-neg	T1	LumA	LumA	Luminal	Luminal
ER-pos/HER2-neg	T1	LumA	LumA	Luminal	Luminal
ER-pos/HER2-neg	T1	Normal like	LumA	Luminal	Luminal
ER-pos/HER2-neg	T1	LumA	LumA	Luminal	Luminal
ER-pos/HER2-neg	T1	LumA	LumA	Luminal	Luminal
ER-pos/HER2-neg	T1	LumB	LumB	Luminal	Luminal
ER-pos/HER2-neg	T3	Normal like	Normal like	Luminal	Luminal
ER-pos/HER2-neg	T1	Normal like	LumA	Luminal	Luminal
ER-pos/HER2-neg	T1	LumA	LumA	Luminal	Luminal
ER-pos/HER2-neg	T1	LumB	LumB	Luminal	Luminal
ER-pos/HER2-neg	T4	Normal like	LumA	Luminal	Luminal
ER-pos/HER2-neg	T1	LumB	LumB	Luminal	Luminal
ER-pos/HER2-neg	T1	LumA	LumA	Luminal	Luminal
ER-pos/HER2-neg	T2	LumA	LumB	Luminal	Luminal
ER-pos/HER2-neg	T1	LumA	LumA	Luminal	Luminal
ER-pos/HER2-neg	T1	LumA	Normal like	Luminal	Luminal
ER-pos/HER2-neg	T1	Normal like	Normal like	Luminal	Luminal
ER-pos/HER2-neg	T2	Normal like	LumA	Luminal	Luminal
ER-pos/HER2-neg	T2	Normal like	Normal like	Luminal	Luminal
ER-pos/HER2-neg	T1	LumA	LumA	Luminal	Luminal
ER-pos/HER2-neg	T2	LumB	Normal like	Luminal	Luminal
ER-pos/HER2-neg	T3	LumA	Normal like	Luminal	Luminal
ER-pos/HER2-neg	T1	LumB	LumB	Luminal	Luminal
ER-pos/HER2-neg	T2	LumC	LumA	Non-luminal	Luminal
ER-pos/HER2-neg	T2	LumA	LumA	Luminal	Luminal
ER-pos/HER2-neg	T1	Normal like	Normal like	Luminal	Luminal
ER-pos/HER2-neg	T2	LumA	LumA	Luminal	Luminal
ER-pos/HER2-neg	T1	LumB	LumB	Luminal	Luminal
ER-pos/HER2-neg	T1	LumA	LumA	Luminal	Luminal
ER-pos/HER2-neg	T1	LumB	LumB	Luminal	Luminal
ER-pos/HER2-neg	T2	Normal like	Normal like	Luminal	Luminal
ER-pos/HER2-neg	T1	Normal like	LumA	Luminal	Luminal
ER-pos/HER2-neg	T1	LumA	LumA	Luminal	Luminal
ER-pos/HER2-neg	T1	LumA	LumA	Luminal	Luminal
ER-pos/HER2-neg	T1	LumC	LumA	Non-luminal	Luminal
ER-pos/HER2-neg	T2	Normal like	LumA	Luminal	Luminal
ER-pos/HER2-neg	T1	LumB	LumB	Luminal	Luminal
ER-pos/HER2-neg	T1	LumB	LumB	Luminal	Luminal
ER-pos/HER2-neg	T1	mAPO	HER2 enriched	Non-luminal	Non-luminal
ER-pos/HER2-neg	T1	Basal like	Basal like	Non-luminal	Non-luminal
ER-pos/HER2-neg	T1	LumA	LumA	Luminal	Luminal
ER-pos/HER2-neg	T1	LumA	LumB	Luminal	Luminal
ER-pos/HER2-neg	T1	Normal like	Normal like	Luminal	Luminal
ER-pos/HER2-neg	T1	LumA	LumA	Luminal	Luminal
ER-pos/HER2-neg	T2	LumC	HER2 enriched	Non-luminal	Non-luminal
ER-pos/HER2-neg	T1	LumA	LumA	Luminal	Luminal
ER-pos/HER2-neg	T3	LumA	Normal like	Luminal	Luminal
ER-pos/HER2-neg	T2	LumA	LumA	Luminal	Luminal
ER-pos/HER2-neg	T2	Normal like	Normal like	Luminal	Luminal
ER-pos/HER2-neg	T1	LumA	LumA	Luminal	Luminal
ER-pos/HER2-neg	T1	Normal like	LumA	Luminal	Luminal
ER-pos/HER2-neg	T4	LumA	LumA	Luminal	Luminal
ER-pos/HER2-neg	T1	LumA	LumB	Luminal	Luminal
ER-pos/HER2-neg	T1	LumA	LumB	Luminal	Luminal
ER-pos/HER2-neg	T1	Normal like	LumA	Luminal	Luminal
ER-pos/HER2-neg	T1	LumC	HER2 enriched	Non-luminal	Non-luminal
ER-pos/HER2-neg	T1	Normal like	LumA	Luminal	Luminal
ER-pos/HER2-neg	T1	LumA	LumA	Luminal	Luminal
ER-pos/HER2-neg	T1	LumA	LumB	Luminal	Luminal
ER-pos/HER2-neg	T2	LumB	LumB	Luminal	Luminal
ER-pos/HER2-neg	T2	LumB	LumB	Luminal	Luminal
ER-pos/HER2-neg	T1	LumB	Normal like	Luminal	Luminal
ER-pos/HER2-neg	T2	LumA	LumB	Luminal	Luminal
ER-pos/HER2-neg	T1	LumA	LumB	Luminal	Luminal
ER-pos/HER2-neg	T1	LumB	LumB	Luminal	Luminal
ER-pos/HER2-neg	T1	LumA	LumB	Luminal	Luminal
ER-pos/HER2-neg	T2	LumA	LumA	Luminal	Luminal
ER-pos/HER2-neg	T1	LumC	HER2 enriched	Non-luminal	Non-luminal
ER-pos/HER2-neg	T3	LumA	Normal like	Luminal	Luminal
ER-pos/HER2-neg	T3	Normal like	Normal like	Luminal	Luminal
ER-pos/HER2-neg	T1	LumA	LumA	Luminal	Luminal
ER-pos/HER2-neg	T4	LumB	LumB	Luminal	Luminal
ER-pos/HER2-neg	T1	mAPO	HER2 enriched	Non-luminal	Non-luminal
ER-pos/HER2-neg	T2	LumA	LumA	Luminal	Luminal
ER-pos/HER2-neg	T1	LumA	LumB	Luminal	Luminal
ER-pos/HER2-neg	T1	LumA	LumA	Luminal	Luminal
ER-pos/HER2-neg	T1	Normal like	LumA	Luminal	Luminal
ER-pos/HER2-neg	T2	LumB	LumA	Luminal	Luminal
ER-pos/HER2-neg	T2	LumA	LumA	Luminal	Luminal
ER-pos/HER2-neg	T2	LumB	LumB	Luminal	Luminal
ER-pos/HER2-neg	T2	LumA	LumA	Luminal	Luminal
ER-pos/HER2-neg	T1	LumA	LumA	Luminal	Luminal
ER-pos/HER2-neg	T1	Normal like	LumA	Luminal	Luminal
ER-pos/HER2-neg	T1	LumA	LumA	Luminal	Luminal
ER-pos/HER2-neg	T2	LumB	LumB	Luminal	Luminal
ER-pos/HER2-neg	T2	LumB	LumB	Luminal	Luminal
ER-pos/HER2-neg	T1	Normal like	Normal like	Luminal	Luminal
ER-pos/HER2-neg	T4	Normal like	LumB	Luminal	Luminal
ER-pos/HER2-neg	T1	LumA	LumA	Luminal	Luminal
ER-pos/HER2-neg	T1	Normal like	Normal like	Luminal	Luminal
ER-pos/HER2-neg	T1	Normal like	Normal like	Luminal	Luminal
ER-pos/HER2-neg	T1	LumA	LumA	Luminal	Luminal
ER-pos/HER2-neg	T1	LumB	LumB	Luminal	Luminal
ER-pos/HER2-neg	T2	LumB	Basal like	Luminal	Non-luminal
ER-pos/HER2-neg	T1	LumA	LumB	Luminal	Luminal
ER-pos/HER2-neg	T2	LumA	LumA	Luminal	Luminal
ER-pos/HER2-neg	T1	Normal like	LumA	Luminal	Luminal
ER-pos/HER2-neg	T2	LumB	LumB	Luminal	Luminal
ER-pos/HER2-neg	T1	LumA	LumA	Luminal	Luminal
ER-pos/HER2-neg	T2	LumA	LumA	Luminal	Luminal
ER-pos/HER2-neg	T1	LumA	LumB	Luminal	Luminal
ER-pos/HER2-neg	T2	Basal like	Basal like	Non-luminal	Non-luminal
ER-pos/HER2-neg	T1	LumA	LumA	Luminal	Luminal
ER-pos/HER2-neg	T1	LumA	LumA	Luminal	Luminal
ER-pos/HER2-neg	T1	LumA	LumA	Luminal	Luminal
ER-pos/HER2-neg	T2	LumA	LumB	Luminal	Luminal
ER-pos/HER2-neg	T2	LumC	LumB	Non-luminal	Luminal
ER-pos/HER2-neg	T1	Normal like	Normal like	Luminal	Luminal
ER-pos/HER2-neg	T1	LumA	LumA	Luminal	Luminal
ER-pos/HER2-neg	T1	LumA	LumB	Luminal	Luminal
ER-pos/HER2-neg	T2	LumA	LumB	Luminal	Luminal
ER-pos/HER2-neg	T1	LumA	LumA	Luminal	Luminal
ER-pos/HER2-neg	T1	LumA	LumA	Luminal	Luminal
ER-pos/HER2-neg	T1	LumA	LumA	Luminal	Luminal
ER-pos/HER2-neg	T1	LumA	LumA	Luminal	Luminal
ER-pos/HER2-neg	T1	LumA	LumB	Luminal	Luminal
ER-pos/HER2-neg	T1	LumA	LumA	Luminal	Luminal
ER-pos/HER2-neg	T1	LumA	LumA	Luminal	Luminal
ER-pos/HER2-neg	T4	LumB	LumA	Luminal	Luminal
ER-pos/HER2-neg	T1	Normal like	LumA	Luminal	Luminal
ER-pos/HER2-neg	T1	LumA	LumB	Luminal	Luminal
ER-pos/HER2-neg	T1	LumA	LumA	Luminal	Luminal
ER-pos/HER2-neg	T2	LumB	LumB	Luminal	Luminal
ER-pos/HER2-neg	T1	Normal like	Normal like	Luminal	Luminal
ER-pos/HER2-neg	T1	LumC	LumA	Non-luminal	Luminal
ER-pos/HER2-neg	T2	mAPO	HER2 enriched	Non-luminal	Non-luminal
ER-pos/HER2-neg	T2	Normal like	LumA	Luminal	Luminal
ER-pos/HER2-neg	T1	LumB	LumB	Luminal	Luminal
ER-pos/HER2-neg	T1	Normal like	LumA	Luminal	Luminal
ER-pos/HER2-neg	T2	Normal like	Normal like	Luminal	Luminal
ER-pos/HER2-neg	T1	LumB	LumB	Luminal	Luminal
ER-pos/HER2-neg	T1	LumC	Normal like	Non-luminal	Luminal
ER-pos/HER2-neg	T1	Normal like	Normal like	Luminal	Luminal
ER-pos/HER2-neg	T1	Normal like	Normal like	Luminal	Luminal
ER-pos/HER2-neg	T4	LumC	LumB	Non-luminal	Luminal
ER-pos/HER2-neg	T2	LumA	LumA	Luminal	Luminal
ER-pos/HER2-neg	T2	LumA	Normal like	Luminal	Luminal
ER-pos/HER2-neg	T2	LumA	LumA	Luminal	Luminal
ER-pos/HER2-neg	T1	LumA	Normal like	Luminal	Luminal
ER-pos/HER2-neg	T4	Normal like	LumA	Luminal	Luminal
ER-pos/HER2-neg	T1	Normal like	Normal like	Luminal	Luminal
ER-pos/HER2-neg	T1	LumA	LumA	Luminal	Luminal
ER-pos/HER2-neg	T1	LumA	LumA	Luminal	Luminal
ER-pos/HER2-neg	T2	LumA	LumA	Luminal	Luminal
ER-pos/HER2-neg	T4	LumB	LumB	Luminal	Luminal
ER-pos/HER2-neg	T1	LumB	LumB	Luminal	Luminal
ER-pos/HER2-neg	T2	LumB	LumB	Luminal	Luminal
ER-pos/HER2-neg	T1	LumA	LumA	Luminal	Luminal
ER-pos/HER2-neg	T2	Normal like	Normal like	Luminal	Luminal
ER-pos/HER2-neg	T1	Normal like	Normal like	Luminal	Luminal
ER-pos/HER2-neg	T1	LumC	LumB	Non-luminal	Luminal
ER-pos/HER2-neg	T3	LumA	Normal like	Luminal	Luminal
ER-pos/HER2-neg	T2	LumB	LumB	Luminal	Luminal
ER-pos/HER2-neg	T2	LumA	LumA	Luminal	Luminal
ER-pos/HER2-neg	T1	LumA	Normal like	Luminal	Luminal
ER-pos/HER2-neg	T1	Normal like	LumA	Luminal	Luminal
ER-pos/HER2-neg	T1	LumA	LumA	Luminal	Luminal
ER-pos/HER2-neg	T1	LumA	LumA	Luminal	Luminal
ER-pos/HER2-neg	T1	LumA	LumA	Luminal	Luminal
ER-pos/HER2-neg	T1	LumC	LumA	Non-luminal	Luminal
ER-pos/HER2-neg	T3	Normal like	LumA	Luminal	Luminal
ER-pos/HER2-neg	T2	LumB	LumB	Luminal	Luminal
ER-pos/HER2-neg	T1	Basal like	Basal like	Non-luminal	Non-luminal
ER-pos/HER2-neg	T1	LumA	LumA	Luminal	Luminal
ER-pos/HER2-neg	T4	LumA	LumA	Luminal	Luminal
ER-pos/HER2-neg	T2	Normal like	LumA	Luminal	Luminal
ER-pos/HER2-neg	T2	LumA	LumA	Luminal	Luminal
ER-pos/HER2-neg	T1	Normal like	Normal like	Luminal	Luminal
ER-pos/HER2-neg	T2	LumC	HER2 enriched	Non-luminal	Non-luminal
ER-pos/HER2-neg	T2	LumB	LumA	Luminal	Luminal
ER-pos/HER2-neg	T1	Normal like	Normal like	Luminal	Luminal
ER-pos/HER2-neg	T2	Normal like	LumA	Luminal	Luminal
ER-pos/HER2-neg	T2	Basal like	Basal like	Non-luminal	Non-luminal
ER-pos/HER2-neg	T1	LumA	LumA	Luminal	Luminal
ER-pos/HER2-neg	T3	LumB	LumB	Luminal	Luminal
ER-pos/HER2-neg	T1	LumB	LumB	Luminal	Luminal
ER-pos/HER2-neg	T1	Normal like	LumA	Luminal	Luminal
ER-pos/HER2-neg	T2	LumB	Basal like	Luminal	Non-luminal
ER-pos/HER2-neg	T4	LumA	LumA	Luminal	Luminal
ER-pos/HER2-neg	T2	LumC	HER2 enriched	Non-luminal	Non-luminal
ER-pos/HER2-neg	T2	LumA	LumA	Luminal	Luminal
ER-pos/HER2-neg	T2	LumB	LumB	Luminal	Luminal
ER-pos/HER2-neg	T2	LumC	Normal like	Non-luminal	Luminal
ER-pos/HER2-neg	T1	LumA	Normal like	Luminal	Luminal
ER-pos/HER2-neg	T2	LumA	LumB	Luminal	Luminal
ER-pos/HER2-neg	T1	LumA	LumA	Luminal	Luminal
ER-pos/HER2-neg	T2	LumB	LumA	Luminal	Luminal
ER-pos/HER2-neg	T2	LumB	LumB	Luminal	Luminal
ER-pos/HER2-neg	T1	LumC	HER2 enriched	Non-luminal	Non-luminal
ER-pos/HER2-neg	T2	Normal like	Normal like	Luminal	Luminal
ER-pos/HER2-neg	T1	Normal like	Normal like	Luminal	Luminal
ER-pos/HER2-neg	T2	Normal like	Normal like	Luminal	Luminal
ER-pos/HER2-neg	T1	LumA	LumB	Luminal	Luminal
ER-pos/HER2-neg	T2	LumB	LumB	Luminal	Luminal
ER-pos/HER2-neg	T1	LumB	Basal like	Luminal	Non-luminal
ER-pos/HER2-neg	T2	LumA	LumA	Luminal	Luminal
ER-pos/HER2-neg	T2	LumA	Normal like	Luminal	Luminal
ER-pos/HER2-neg	T1	Normal like	Normal like	Luminal	Luminal
ER-pos/HER2-neg	T1	LumA	LumA	Luminal	Luminal
ER-pos/HER2-neg	T1	LumB	LumB	Luminal	Luminal
ER-pos/HER2-neg	T1	mAPO	Basal like	Non-luminal	Non-luminal
ER-pos/HER2-neg	T4	Normal like	Normal like	Luminal	Luminal
ER-pos/HER2-neg	T1	Normal like	Normal like	Luminal	Luminal
ER-pos/HER2-neg	T1	LumA	LumA	Luminal	Luminal
ER-pos/HER2-neg	T2	LumA	LumA	Luminal	Luminal
ER-pos/HER2-neg	T1	Normal like	Normal like	Luminal	Luminal
ER-pos/HER2-neg	T2	LumC	Basal like	Non-luminal	Non-luminal
ER-pos/HER2-neg	T1	LumB	LumB	Luminal	Luminal
ER-pos/HER2-neg	T4	LumC	HER2 enriched	Non-luminal	Non-luminal
ER-pos/HER2-neg	T1	LumA	LumA	Luminal	Luminal
ER-pos/HER2-neg	T2	Normal like	Normal like	Luminal	Luminal
ER-pos/HER2-neg	T1	LumA	Normal like	Luminal	Luminal
ER-pos/HER2-neg	T1	LumA	Normal like	Luminal	Luminal
ER-pos/HER2-neg	T2	Basal like	Basal like	Non-luminal	Non-luminal
ER-pos/HER2-neg	T1	LumA	LumA	Luminal	Luminal
ER-pos/HER2-neg	T1	LumA	LumA	Luminal	Luminal
ER-pos/HER2-neg	T1	LumA	LumB	Luminal	Luminal
ER-pos/HER2-neg	T2	LumC	Normal like	Non-luminal	Luminal
ER-pos/HER2-neg	T2	LumA	LumA	Luminal	Luminal
ER-pos/HER2-neg	T4	Normal like	LumA	Luminal	Luminal
ER-pos/HER2-neg	T1	Normal like	LumA	Luminal	Luminal
ER-pos/HER2-neg	T1	LumA	LumA	Luminal	Luminal
ER-pos/HER2-neg	T1	LumA	LumB	Luminal	Luminal
ER-pos/HER2-neg	T1	Normal like	LumA	Luminal	Luminal
ER-pos/HER2-neg	T2	LumA	LumB	Luminal	Luminal
ER-pos/HER2-neg	T1	LumA	LumA	Luminal	Luminal
ER-pos/HER2-neg	T2	Normal like	LumA	Luminal	Luminal
ER-pos/HER2-neg	T4	Normal like	Normal like	Luminal	Luminal
ER-pos/HER2-neg	T1	Normal like	LumA	Luminal	Luminal
ER-pos/HER2-neg	T3	Normal like	Normal like	Luminal	Luminal
ER-pos/HER2-neg	T2	Basal like	Basal like	Non-luminal	Non-luminal
ER-pos/HER2-neg	T2	LumB	LumB	Luminal	Luminal
ER-pos/HER2-neg	T2	LumB	LumB	Luminal	Luminal
ER-pos/HER2-neg	T2	LumC	HER2 enriched	Non-luminal	Non-luminal
ER-pos/HER2-neg	T2	LumC	LumA	Non-luminal	Luminal
ER-pos/HER2-neg	T3	Basal like	Basal like	Non-luminal	Non-luminal
ER-pos/HER2-neg	T2	Basal like	Basal like	Non-luminal	Non-luminal
ER-pos/HER2-neg	T1	Basal like	Basal like	Non-luminal	Non-luminal
ER-pos/HER2-neg	T1	LumA	LumA	Luminal	Luminal
ER-pos/HER2-neg	T1	Normal like	LumA	Luminal	Luminal
ER-pos/HER2-neg	T2	LumA	LumB	Luminal	Luminal
ER-pos/HER2-neg	T2	LumA	LumA	Luminal	Luminal
ER-pos/HER2-neg	T1	Normal like	LumA	Luminal	Luminal
ER-pos/HER2-neg	T1	LumC	HER2 enriched	Non-luminal	Non-luminal
ER-pos/HER2-neg	T1	Normal like	LumA	Luminal	Luminal
ER-pos/HER2-neg	T2	LumB	LumA	Luminal	Luminal
ER-pos/HER2-neg	T1	LumA	LumA	Luminal	Luminal
ER-pos/HER2-neg	T1	LumA	LumA	Luminal	Luminal
ER-pos/HER2-neg	T1	Normal like	Normal like	Luminal	Luminal
ER-pos/HER2-neg	T1	LumA	LumA	Luminal	Luminal
ER-pos/HER2-neg	T2	LumA	LumA	Luminal	Luminal
ER-pos/HER2-neg	T1	Normal like	Normal like	Luminal	Luminal
ER-pos/HER2-neg	T1	LumA	Normal like	Luminal	Luminal
ER-pos/HER2-neg	T1	LumA	LumA	Luminal	Luminal
ER-pos/HER2-neg	T1	Normal like	Normal like	Luminal	Luminal
ER-pos/HER2-neg	T1	LumA	LumA	Luminal	Luminal
ER-pos/HER2-neg	T1	Normal like	LumA	Luminal	Luminal
ER-pos/HER2-neg	T1	LumA	LumA	Luminal	Luminal
ER-pos/HER2-neg	T2	LumB	LumB	Luminal	Luminal
ER-pos/HER2-neg	T2	LumC	Normal like	Non-luminal	Luminal
ER-pos/HER2-neg	T2	LumA	Normal like	Luminal	Luminal
ER-pos/HER2-neg	T4	LumB	LumB	Luminal	Luminal
ER-pos/HER2-neg	T2	LumA	LumA	Luminal	Luminal
ER-pos/HER2-neg	T1	LumA	Normal like	Luminal	Luminal
ER-pos/HER2-neg	T1	LumC	HER2 enriched	Non-luminal	Non-luminal
ER-pos/HER2-neg	T1	Normal like	Normal like	Luminal	Luminal
ER-pos/HER2-neg	T3	LumA	LumA	Luminal	Luminal
ER-pos/HER2-neg	T1	LumA	Normal like	Luminal	Luminal
ER-pos/HER2-neg	T1	Normal like	LumA	Luminal	Luminal
ER-pos/HER2-neg	T1	mAPO	Basal like	Non-luminal	Non-luminal
ER-pos/HER2-neg	T1	Normal like	Normal like	Luminal	Luminal
ER-pos/HER2-neg	T2	LumA	LumA	Luminal	Luminal
ER-pos/HER2-neg	T2	LumA	LumA	Luminal	Luminal
ER-pos/HER2-neg	T1	LumA	LumA	Luminal	Luminal
ER-pos/HER2-neg	T1	LumA	LumA	Luminal	Luminal
ER-pos/HER2-neg	T3	Normal like	LumA	Luminal	Luminal
ER-pos/HER2-neg	T1	Normal like	LumA	Luminal	Luminal
ER-pos/HER2-neg	T3	LumA	LumA	Luminal	Luminal
ER-pos/HER2-neg	T1	LumB	LumB	Luminal	Luminal
ER-pos/HER2-neg	T1	LumA	LumA	Luminal	Luminal
ER-pos/HER2-neg	T2	LumC	LumB	Non-luminal	Luminal
ER-pos/HER2-neg	T1	LumB	LumB	Luminal	Luminal
ER-pos/HER2-neg	T1	Basal like	Basal like	Non-luminal	Non-luminal
ER-pos/HER2-neg	T2	LumB	LumA	Luminal	Luminal
ER-pos/HER2-neg	T1	LumA	LumA	Luminal	Luminal
ER-pos/HER2-neg	T1	Normal like	LumA	Luminal	Luminal
ER-pos/HER2-neg	T1	Normal like	Normal like	Luminal	Luminal
ER-pos/HER2-neg	T1	LumA	LumA	Luminal	Luminal
ER-pos/HER2-neg	T2	LumB	LumB	Luminal	Luminal
ER-pos/HER2-neg	T2	LumC	LumA	Non-luminal	Luminal
ER-pos/HER2-neg	T1	Basal like	Basal like	Non-luminal	Non-luminal
ER-pos/HER2-neg	T1	LumA	LumA	Luminal	Luminal
ER-pos/HER2-neg	T1	LumB	LumB	Luminal	Luminal
ER-pos/HER2-neg	T3	Normal like	Normal like	Luminal	Luminal
ER-pos/HER2-neg	T1	LumA	LumA	Luminal	Luminal
ER-pos/HER2-neg	T1	LumB	LumB	Luminal	Luminal
ER-pos/HER2-neg	T1	LumA	LumA	Luminal	Luminal
ER-pos/HER2-neg	T1	LumB	LumB	Luminal	Luminal
ER-pos/HER2-neg	T2	LumB	LumB	Luminal	Luminal
ER-pos/HER2-neg	T1	LumB	LumB	Luminal	Luminal
ER-pos/HER2-neg	T1	LumA	LumA	Luminal	Luminal
ER-pos/HER2-neg	T3	LumA	LumA	Luminal	Luminal
ER-pos/HER2-neg	T2	LumA	LumB	Luminal	Luminal
ER-pos/HER2-neg	T2	LumA	LumB	Luminal	Luminal
ER-pos/HER2-neg	T2	Normal like	Normal like	Luminal	Luminal
ER-pos/HER2-neg	T1	Normal like	LumA	Luminal	Luminal
ER-pos/HER2-neg	T1	LumA	LumA	Luminal	Luminal
ER-pos/HER2-neg	T1	LumA	LumA	Luminal	Luminal
ER-pos/HER2-neg	T4	LumA	LumA	Luminal	Luminal
ER-pos/HER2-neg	T1	LumC	LumB	Non-luminal	Luminal
ER-pos/HER2-neg	T2	LumA	LumA	Luminal	Luminal
ER-pos/HER2-neg	T2	LumA	LumA	Luminal	Luminal
ER-pos/HER2-neg	T1	LumA	LumA	Luminal	Luminal
ER-pos/HER2-neg	T2	LumA	LumA	Luminal	Luminal
ER-pos/HER2-neg	T1	LumB	LumB	Luminal	Luminal
ER-pos/HER2-neg	T2	Basal like	Basal like	Non-luminal	Non-luminal
ER-pos/HER2-neg	T3	Normal like	Normal like	Luminal	Luminal
ER-pos/HER2-neg	T1	LumA	Normal like	Luminal	Luminal
ER-pos/HER2-neg	T2	LumB	LumB	Luminal	Luminal
ER-pos/HER2-neg	T3	Normal like	Normal like	Luminal	Luminal
ER-pos/HER2-neg	T1	Normal like	Normal like	Luminal	Luminal
ER-pos/HER2-neg	T2	Normal like	Normal like	Luminal	Luminal
ER-pos/HER2-neg	T1	LumC	HER2 enriched	Non-luminal	Non-luminal
ER-pos/HER2-neg	T2	LumA	LumA	Luminal	Luminal
ER-pos/HER2-neg	T2	Normal like	LumA	Luminal	Luminal
ER-pos/HER2-neg	T2	LumB	LumB	Luminal	Luminal
ER-pos/HER2-neg	T2	LumC	Normal like	Non-luminal	Luminal
ER-pos/HER2-neg	T1	Normal like	Normal like	Luminal	Luminal
ER-pos/HER2-neg	T2	Basal like	Basal like	Non-luminal	Non-luminal
ER-pos/HER2-neg	T1	LumA	HER2 enriched	Luminal	Non-luminal
ER-pos/HER2-neg	T1	LumA	LumA	Luminal	Luminal
ER-pos/HER2-neg	T2	LumA	LumA	Luminal	Luminal
ER-pos/HER2-neg	T1	LumB	LumA	Luminal	Luminal
ER-pos/HER2-neg	T4	LumA	LumA	Luminal	Luminal
ER-pos/HER2-neg	T1	LumC	LumB	Non-luminal	Luminal
ER-pos/HER2-neg	T1	LumA	LumA	Luminal	Luminal
ER-pos/HER2-neg	T1	LumA	LumA	Luminal	Luminal
ER-pos/HER2-neg	T1	Basal like	Basal like	Non-luminal	Non-luminal
ER-pos/HER2-neg	T2	Normal like	LumA	Luminal	Luminal
ER-pos/HER2-neg	T1	LumA	LumA	Luminal	Luminal
ER-pos/HER2-neg	T1	LumA	LumA	Luminal	Luminal
ER-pos/HER2-neg	T1	LumA	Normal like	Luminal	Luminal
ER-pos/HER2-neg	T1	LumB	LumB	Luminal	Luminal
ER-pos/HER2-neg	T1	LumA	LumA	Luminal	Luminal
ER-pos/HER2-neg	T1	LumA	LumA	Luminal	Luminal
ER-pos/HER2-neg	T1	Normal like	Normal like	Luminal	Luminal
ER-pos/HER2-neg	T1	LumA	LumA	Luminal	Luminal
ER-pos/HER2-neg	T1	LumC	LumB	Non-luminal	Luminal
ER-pos/HER2-neg	T1	LumA	Normal like	Luminal	Luminal
ER-pos/HER2-neg	T1	Normal like	LumA	Luminal	Luminal
ER-pos/HER2-neg	T2	LumB	LumB	Luminal	Luminal
ER-pos/HER2-neg	T2	LumA	LumA	Luminal	Luminal
ER-pos/HER2-neg	T1	LumA	LumA	Luminal	Luminal
ER-pos/HER2-neg	T2	LumA	LumA	Luminal	Luminal
ER-pos/HER2-neg	T2	LumA	LumB	Luminal	Luminal
ER-pos/HER2-neg	T2	LumA	LumA	Luminal	Luminal
ER-pos/HER2-neg	T1	LumA	LumA	Luminal	Luminal
ER-pos/HER2-neg	T1	LumB	LumB	Luminal	Luminal
ER-pos/HER2-neg	T2	LumA	LumA	Luminal	Luminal
ER-pos/HER2-neg	T2	Basal like	Basal like	Non-luminal	Non-luminal
ER-pos/HER2-neg	T1	LumC	Basal like	Non-luminal	Non-luminal
ER-pos/HER2-neg	T2	LumC	Normal like	Non-luminal	Luminal
ER-pos/HER2-neg	T4	LumB	LumA	Luminal	Luminal
ER-pos/HER2-neg	T3	LumC	LumB	Non-luminal	Luminal
ER-pos/HER2-neg	T1	Basal like	Basal like	Non-luminal	Non-luminal
ER-pos/HER2-neg	T1	LumA	LumA	Luminal	Luminal
ER-pos/HER2-neg	T1	LumA	LumA	Luminal	Luminal
ER-pos/HER2-neg	T2	LumB	LumB	Luminal	Luminal
ER-pos/HER2-neg	T2	LumB	LumB	Luminal	Luminal
ER-pos/HER2-neg	T2	LumA	LumA	Luminal	Luminal
ER-pos/HER2-neg	T3	LumA	LumA	Luminal	Luminal
ER-pos/HER2-neg	T2	LumA	Normal like	Luminal	Luminal
ER-pos/HER2-neg	T2	LumB	LumB	Luminal	Luminal
ER-pos/HER2-neg	T2	LumB	LumA	Luminal	Luminal
ER-pos/HER2-neg	T1	LumA	LumA	Luminal	Luminal
ER-pos/HER2-neg	T1	LumB	LumB	Luminal	Luminal
ER-pos/HER2-neg	T2	Basal like	Basal like	Non-luminal	Non-luminal
ER-pos/HER2-neg	T2	LumC	HER2 enriched	Non-luminal	Non-luminal
ER-pos/HER2-neg	T1	Normal like	LumA	Luminal	Luminal
ER-pos/HER2-neg	T1	LumA	LumA	Luminal	Luminal
ER-pos/HER2-neg	T2	Normal like	Normal like	Luminal	Luminal
ER-pos/HER2-neg	T1	LumA	LumB	Luminal	Luminal
ER-pos/HER2-neg	T3	LumB	LumA	Luminal	Luminal
ER-pos/HER2-neg	T1	LumC	Normal like	Non-luminal	Luminal
ER-pos/HER2-neg	T2	LumC	Normal like	Non-luminal	Luminal
ER-pos/HER2-neg	T1	LumA	LumA	Luminal	Luminal
ER-pos/HER2-neg	T1	LumA	LumA	Luminal	Luminal
ER-pos/HER2-neg	T1	LumA	LumA	Luminal	Luminal
ER-pos/HER2-neg	T2	LumA	LumA	Luminal	Luminal
ER-pos/HER2-neg	T1	LumB	LumB	Luminal	Luminal
ER-pos/HER2-neg	T4	LumA	LumA	Luminal	Luminal
ER-pos/HER2-neg	T2	LumB	LumB	Luminal	Luminal
ER-pos/HER2-neg	T1	LumA	Normal like	Luminal	Luminal
ER-pos/HER2-neg	T1	Normal like	Normal like	Luminal	Luminal
ER-pos/HER2-neg	T1	LumA	LumA	Luminal	Luminal
ER-pos/HER2-neg	T1	LumB	LumB	Luminal	Luminal
ER-pos/HER2-neg	T1	LumA	LumA	Luminal	Luminal
ER-pos/HER2-neg	T1	Basal like	Basal like	Non-luminal	Non-luminal
ER-pos/HER2-neg	T1	LumB	LumB	Luminal	Luminal
ER-pos/HER2-neg	T1	LumA	LumA	Luminal	Luminal
ER-pos/HER2-neg	T1	Normal like	LumA	Luminal	Luminal
ER-pos/HER2-neg	T1	Basal like	Basal like	Non-luminal	Non-luminal
ER-pos/HER2-neg	T1	LumB	LumB	Luminal	Luminal
ER-pos/HER2-neg	T1	LumA	LumA	Luminal	Luminal
ER-pos/HER2-neg	T1	Normal like	LumA	Luminal	Luminal
ER-pos/HER2-neg	T1	Normal like	LumA	Luminal	Luminal
ER-pos/HER2-neg	T1	LumA	LumA	Luminal	Luminal
ER-pos/HER2-neg	T1	Normal like	LumA	Luminal	Luminal
ER-pos/HER2-neg	T2	Normal like	Normal like	Luminal	Luminal
ER-pos/HER2-neg	T2	LumA	LumA	Luminal	Luminal
ER-pos/HER2-neg	T1	LumA	Basal like	Luminal	Non-luminal
ER-pos/HER2-neg	T2	LumA	LumA	Luminal	Luminal
ER-pos/HER2-neg	T4	LumC	Normal like	Non-luminal	Luminal
ER-pos/HER2-neg	T1	Normal like	Normal like	Luminal	Luminal
ER-pos/HER2-neg	T1	LumC	Basal like	Non-luminal	Non-luminal
ER-pos/HER2-neg	T2	Normal like	Normal like	Luminal	Luminal
ER-pos/HER2-neg	T2	LumA	LumA	Luminal	Luminal
ER-pos/HER2-neg	T1	LumB	LumB	Luminal	Luminal
ER-pos/HER2-neg	T1	Normal like	LumA	Luminal	Luminal
ER-pos/HER2-neg	T2	LumB	LumB	Luminal	Luminal
ER-pos/HER2-neg	T1	LumB	LumB	Luminal	Luminal
ER-pos/HER2-neg	T2	Basal like	Basal like	Non-luminal	Non-luminal
ER-pos/HER2-neg	T1	LumA	LumA	Luminal	Luminal
ER-pos/HER2-neg	T2	Normal like	LumA	Luminal	Luminal
ER-pos/HER2-neg	T1	LumA	LumA	Luminal	Luminal
ER-pos/HER2-neg	T3	LumA	LumB	Luminal	Luminal
ER-pos/HER2-neg	T1	Normal like	Normal like	Luminal	Luminal
ER-pos/HER2-neg	T2	LumB	LumB	Luminal	Luminal
ER-pos/HER2-neg	T2	Normal like	Normal like	Luminal	Luminal
ER-pos/HER2-neg	T1	Normal like	Normal like	Luminal	Luminal
ER-pos/HER2-neg	T2	LumB	LumB	Luminal	Luminal
ER-pos/HER2-neg	T1	LumC	Basal like	Non-luminal	Non-luminal
ER-pos/HER2-neg	T1	Normal like	LumA	Luminal	Luminal
ER-pos/HER2-neg	T2	LumA	LumB	Luminal	Luminal
ER-pos/HER2-neg	T2	LumC	LumB	Non-luminal	Luminal
ER-pos/HER2-neg	T1	LumA	LumA	Luminal	Luminal
ER-pos/HER2-neg	T2	LumA	LumA	Luminal	Luminal
ER-pos/HER2-neg	T1	LumA	LumB	Luminal	Luminal
ER-pos/HER2-neg	T2	LumB	LumB	Luminal	Luminal
ER-pos/HER2-neg	T4	Normal like	LumA	Luminal	Luminal
ER-pos/HER2-neg	T2	LumA	LumB	Luminal	Luminal
ER-pos/HER2-neg	T2	LumC	Normal like	Non-luminal	Luminal
ER-pos/HER2-neg	T4	LumC	HER2 enriched	Non-luminal	Non-luminal
ER-pos/HER2-neg	T2	mAPO	Basal like	Non-luminal	Non-luminal
ER-pos/HER2-neg	T2	LumA	LumA	Luminal	Luminal
ER-pos/HER2-neg	T2	LumC	Basal like	Non-luminal	Non-luminal
ER-pos/HER2-neg	T2	LumA	Normal like	Luminal	Luminal
ER-pos/HER2-neg	T1	LumA	LumA	Luminal	Luminal
ER-pos/HER2-neg	T2	LumB	LumB	Luminal	Luminal
ER-pos/HER2-neg	T1	LumC	LumB	Non-luminal	Luminal
ER-pos/HER2-neg	T1	LumA	LumA	Luminal	Luminal
ER-pos/HER2-neg	T1	LumB	LumB	Luminal	Luminal
ER-pos/HER2-neg	T2	LumA	LumA	Luminal	Luminal
ER-pos/HER2-neg	T2	LumA	LumA	Luminal	Luminal
ER-pos/HER2-neg	T2	LumC	Basal like	Non-luminal	Non-luminal
ER-pos/HER2-neg	T4	LumC	LumB	Non-luminal	Luminal
ER-pos/HER2-neg	T1	LumA	LumB	Luminal	Luminal
ER-pos/HER2-neg	T1	LumA	LumA	Luminal	Luminal
ER-pos/HER2-neg	T1	Normal like	LumA	Luminal	Luminal
ER-pos/HER2-neg	T1	Normal like	Normal like	Luminal	Luminal
ER-pos/HER2-neg	T1	Normal like	Normal like	Luminal	Luminal
ER-pos/HER2-neg	T1	LumA	LumA	Luminal	Luminal
ER-pos/HER2-neg	T2	Normal like	LumA	Luminal	Luminal
ER-pos/HER2-neg	T3	Normal like	LumA	Luminal	Luminal
ER-pos/HER2-neg	T2	Basal like	Basal like	Non-luminal	Non-luminal
ER-pos/HER2-neg	T1	LumC	Normal like	Non-luminal	Luminal
ER-pos/HER2-neg	T1	LumA	LumA	Luminal	Luminal
ER-pos/HER2-neg	T1	LumA	LumA	Luminal	Luminal
ER-pos/HER2-neg	T1	LumA	Normal like	Luminal	Luminal
ER-pos/HER2-neg	T1	LumA	LumA	Luminal	Luminal
ER-pos/HER2-neg	T2	LumB	LumB	Luminal	Luminal
ER-pos/HER2-neg	T2	Basal like	Basal like	Non-luminal	Non-luminal
ER-pos/HER2-neg	T1	Normal like	Normal like	Luminal	Luminal
ER-pos/HER2-neg	T3	Basal like	Basal like	Non-luminal	Non-luminal
ER-pos/HER2-neg	T1	LumB	LumB	Luminal	Luminal
ER-pos/HER2-neg	T2	LumC	LumB	Non-luminal	Luminal
ER-pos/HER2-neg	T1	Basal like	Basal like	Non-luminal	Non-luminal
ER-pos/HER2-neg	T4	Normal like	LumA	Luminal	Luminal
ER-pos/HER2-neg	T2	LumA	LumA	Luminal	Luminal
ER-pos/HER2-neg	T2	mAPO	Basal like	Non-luminal	Non-luminal
ER-pos/HER2-neg	T1	Normal like	LumA	Luminal	Luminal
ER-pos/HER2-neg	T2	LumA	LumB	Luminal	Luminal
ER-pos/HER2-neg	T1	LumC	Basal like	Non-luminal	Non-luminal
ER-pos/HER2-neg	T2	LumA	LumB	Luminal	Luminal
ER-pos/HER2-neg	T1	LumC	LumB	Non-luminal	Luminal
ER-pos/HER2-neg	T4	LumB	LumA	Luminal	Luminal
ER-pos/HER2-neg	T2	Basal like	Basal like	Non-luminal	Non-luminal
ER-pos/HER2-neg	T1	Normal like	LumA	Luminal	Luminal
ER-pos/HER2-neg	T1	Normal like	Normal like	Luminal	Luminal
ER-pos/HER2-neg	T1	Normal like	LumA	Luminal	Luminal
ER-pos/HER2-neg	T3	LumB	LumB	Luminal	Luminal
ER-pos/HER2-neg	T1	LumA	LumB	Luminal	Luminal
ER-pos/HER2-neg	T2	LumC	Normal like	Non-luminal	Luminal
ER-pos/HER2-neg	T1	LumA	LumB	Luminal	Luminal
ER-pos/HER2-neg	T2	LumA	LumB	Luminal	Luminal
ER-pos/HER2-neg	T1	LumC	Normal like	Non-luminal	Luminal
ER-pos/HER2-neg	T1	Normal like	Normal like	Luminal	Luminal
ER-pos/HER2-neg	T1	LumA	LumA	Luminal	Luminal
ER-pos/HER2-neg	T1	LumC	LumA	Non-luminal	Luminal
ER-pos/HER2-neg	T1	LumA	LumA	Luminal	Luminal
ER-pos/HER2-neg	T2	LumA	LumB	Luminal	Luminal
ER-pos/HER2-neg	T1	Normal like	LumA	Luminal	Luminal
ER-pos/HER2-neg	T1	Normal like	Normal like	Luminal	Luminal
ER-pos/HER2-neg	T1	LumB	LumB	Luminal	Luminal
ER-pos/HER2-neg	T1	Normal like	Normal like	Luminal	Luminal
ER-pos/HER2-neg	T2	Normal like	Normal like	Luminal	Luminal
ER-pos/HER2-neg	T1	LumA	LumA	Luminal	Luminal
ER-pos/HER2-neg	T1	Normal like	LumA	Luminal	Luminal
ER-pos/HER2-neg	T2	LumA	LumA	Luminal	Luminal
ER-pos/HER2-neg	T2	LumB	LumB	Luminal	Luminal
ER-pos/HER2-neg	T1	Normal like	Normal like	Luminal	Luminal
ER-pos/HER2-neg	T1	LumA	LumA	Luminal	Luminal
ER-pos/HER2-neg	T1	Normal like	Normal like	Luminal	Luminal
ER-pos/HER2-neg	T2	Basal like	Basal like	Non-luminal	Non-luminal
ER-pos/HER2-neg	T1	LumA	LumA	Luminal	Luminal
ER-pos/HER2-neg	T1	Normal like	LumA	Luminal	Luminal
ER-pos/HER2-neg	T1	LumA	LumA	Luminal	Luminal
ER-pos/HER2-neg	T1	Basal like	Basal like	Non-luminal	Non-luminal
ER-pos/HER2-neg	T1	Normal like	LumA	Luminal	Luminal
ER-pos/HER2-neg	T1	LumA	LumA	Luminal	Luminal
ER-pos/HER2-neg	T2	Normal like	LumA	Luminal	Luminal
ER-pos/HER2-neg	T1	Basal like	Basal like	Non-luminal	Non-luminal
ER-pos/HER2-neg	T1	LumA	LumA	Luminal	Luminal
ER-pos/HER2-neg	T1	LumA	LumB	Luminal	Luminal
ER-pos/HER2-neg	T4	LumA	LumA	Luminal	Luminal
ER-pos/HER2-neg	T1	LumA	LumA	Luminal	Luminal
ER-pos/HER2-neg	T1	LumA	LumA	Luminal	Luminal
ER-pos/HER2-neg	T1	LumA	LumA	Luminal	Luminal
ER-pos/HER2-neg	T1	LumB	Basal like	Luminal	Non-luminal
ER-pos/HER2-neg	T2	LumA	LumA	Luminal	Luminal
ER-pos/HER2-neg	T1	LumB	LumB	Luminal	Luminal
ER-pos/HER2-neg	T1	LumA	LumB	Luminal	Luminal
ER-pos/HER2-neg	T1	Normal like	LumA	Luminal	Luminal
ER-pos/HER2-neg	T2	LumA	LumA	Luminal	Luminal
ER-pos/HER2-neg	T2	LumB	LumB	Luminal	Luminal
ER-pos/HER2-neg	T2	Basal like	Basal like	Non-luminal	Non-luminal
ER-pos/HER2-neg	T1	LumA	LumA	Luminal	Luminal
ER-pos/HER2-neg	T1	LumC	Basal like	Non-luminal	Non-luminal
ER-pos/HER2-neg	T1	LumB	LumB	Luminal	Luminal
ER-pos/HER2-neg	T2	LumA	LumB	Luminal	Luminal
ER-pos/HER2-neg	T1	LumA	Normal like	Luminal	Luminal
ER-pos/HER2-neg	T1	LumA	LumA	Luminal	Luminal
ER-pos/HER2-neg	T1	LumB	LumB	Luminal	Luminal
ER-pos/HER2-neg	T1	Normal like	LumA	Luminal	Luminal
ER-pos/HER2-neg	T1	Normal like	Normal like	Luminal	Luminal
ER-pos/HER2-neg	T1	LumC	HER2 enriched	Non-luminal	Non-luminal
ER-pos/HER2-neg	T1	LumA	LumA	Luminal	Luminal
ER-pos/HER2-neg	T3	LumB	LumB	Luminal	Luminal
ER-pos/HER2-neg	T3	LumB	LumA	Luminal	Luminal
ER-pos/HER2-neg	T1	LumA	LumB	Luminal	Luminal
ER-pos/HER2-neg	T1	Normal like	LumA	Luminal	Luminal
ER-pos/HER2-neg	T1	LumB	LumB	Luminal	Luminal
ER-pos/HER2-neg	T1	mAPO	Basal like	Non-luminal	Non-luminal
ER-pos/HER2-neg	T1	Normal like	LumA	Luminal	Luminal
ER-pos/HER2-neg	T1	LumA	LumA	Luminal	Luminal
ER-pos/HER2-neg	T2	LumB	LumA	Luminal	Luminal
ER-pos/HER2-neg	T1	LumA	LumB	Luminal	Luminal
ER-pos/HER2-neg	T1	LumA	Normal like	Luminal	Luminal
ER-pos/HER2-neg	T1	Normal like	LumA	Luminal	Luminal
ER-pos/HER2-neg	T1	LumA	LumB	Luminal	Luminal
ER-pos/HER2-neg	T1	LumA	LumA	Luminal	Luminal
ER-pos/HER2-neg	T1	LumA	LumA	Luminal	Luminal
ER-pos/HER2-neg	T1	Normal like	Normal like	Luminal	Luminal
ER-pos/HER2-neg	T1	LumA	LumA	Luminal	Luminal
ER-pos/HER2-neg	T2	Normal like	LumA	Luminal	Luminal
ER-pos/HER2-neg	T2	Normal like	Normal like	Luminal	Luminal
ER-pos/HER2-neg	T1	LumA	LumA	Luminal	Luminal
ER-pos/HER2-neg	T1	Normal like	Normal like	Luminal	Luminal
ER-pos/HER2-neg	T1	LumC	Basal like	Non-luminal	Non-luminal
ER-pos/HER2-neg	T1	LumA	Normal like	Luminal	Luminal
ER-pos/HER2-neg	T2	LumA	Normal like	Luminal	Luminal
ER-pos/HER2-neg	T2	Normal like	LumA	Luminal	Luminal
ER-pos/HER2-neg	T2	LumA	Normal like	Luminal	Luminal
ER-pos/HER2-neg	T1	LumB	LumB	Luminal	Luminal
ER-pos/HER2-neg	T1	LumA	LumA	Luminal	Luminal
ER-pos/HER2-neg	T1	Normal like	LumA	Luminal	Luminal
ER-pos/HER2-neg	T1	Normal like	Normal like	Luminal	Luminal
ER-pos/HER2-neg	T1	Normal like	Normal like	Luminal	Luminal
ER-pos/HER2-neg	T1	LumA	LumB	Luminal	Luminal
ER-pos/HER2-neg	T4	LumB	LumB	Luminal	Luminal
ER-pos/HER2-neg	T1	Normal like	LumA	Luminal	Luminal
ER-pos/HER2-neg	T1	Normal like	Normal like	Luminal	Luminal
ER-pos/HER2-neg	T2	LumC	Basal like	Non-luminal	Non-luminal
ER-pos/HER2-neg	T1	mAPO	Basal like	Non-luminal	Non-luminal
ER-pos/HER2-neg	T1	LumA	LumA	Luminal	Luminal
ER-pos/HER2-neg	T3	Normal like	Normal like	Luminal	Luminal
ER-pos/HER2-neg	T2	LumA	LumA	Luminal	Luminal
ER-pos/HER2-neg	T2	LumB	LumB	Luminal	Luminal
ER-pos/HER2-neg	T2	LumA	LumB	Luminal	Luminal
ER-pos/HER2-neg	T1	LumA	Normal like	Luminal	Luminal
ER-pos/HER2-neg	T2	Normal like	Normal like	Luminal	Luminal
ER-pos/HER2-neg	T2	Basal like	Basal like	Non-luminal	Non-luminal
ER-pos/HER2-neg	T1	mAPO	Basal like	Non-luminal	Non-luminal
ER-pos/HER2-neg	T2	LumB	LumB	Luminal	Luminal
ER-pos/HER2-neg	T1	Normal like	LumA	Luminal	Luminal
ER-pos/HER2-neg	T1	LumA	LumB	Luminal	Luminal
ER-pos/HER2-neg	T1	LumB	LumB	Luminal	Luminal
ER-pos/HER2-neg	T2	LumA	LumA	Luminal	Luminal
ER-pos/HER2-neg	T1	Normal like	Normal like	Luminal	Luminal
ER-pos/HER2-neg	T1	Normal like	Normal like	Luminal	Luminal
ER-pos/HER2-neg	T2	LumA	LumA	Luminal	Luminal
ER-pos/HER2-neg	T3	LumB	LumB	Luminal	Luminal
ER-pos/HER2-neg	T2	Basal like	Basal like	Non-luminal	Non-luminal
ER-pos/HER2-neg	T4	Normal like	Normal like	Luminal	Luminal
ER-pos/HER2-neg	T1	LumA	LumB	Luminal	Luminal
ER-pos/HER2-neg	T1	Normal like	Normal like	Luminal	Luminal
ER-pos/HER2-neg	T1	LumA	LumA	Luminal	Luminal
ER-pos/HER2-neg	T2	LumB	LumB	Luminal	Luminal
ER-pos/HER2-neg	T1	LumA	LumA	Luminal	Luminal
ER-pos/HER2-neg	T1	LumA	LumB	Luminal	Luminal
ER-pos/HER2-neg	T1	Normal like	Normal like	Luminal	Luminal
ER-pos/HER2-neg	T1	LumA	Normal like	Luminal	Luminal
ER-pos/HER2-neg	T1	Normal like	Normal like	Luminal	Luminal
ER-pos/HER2-neg	T2	Basal like	Basal like	Non-luminal	Non-luminal
ER-pos/HER2-neg	T2	LumC	LumB	Non-luminal	Luminal
ER-pos/HER2-neg	T2	LumA	LumA	Luminal	Luminal
ER-pos/HER2-neg	T2	LumA	LumA	Luminal	Luminal
ER-pos/HER2-neg	T2	LumA	LumA	Luminal	Luminal
ER-pos/HER2-neg	T2	LumA	LumA	Luminal	Luminal
ER-pos/HER2-neg	T2	LumB	Normal like	Luminal	Luminal
ER-pos/HER2-neg	T3	Normal like	LumA	Luminal	Luminal
ER-pos/HER2-neg	T1	Basal like	Basal like	Non-luminal	Non-luminal
ER-pos/HER2-neg	T1	LumA	LumA	Luminal	Luminal
ER-pos/HER2-neg	T2	Normal like	Normal like	Luminal	Luminal
ER-pos/HER2-neg	T2	LumB	LumA	Luminal	Luminal
ER-pos/HER2-neg	T2	LumB	LumB	Luminal	Luminal
ER-pos/HER2-neg	T1	LumA	LumB	Luminal	Luminal
ER-pos/HER2-neg	T1	LumA	LumA	Luminal	Luminal
ER-pos/HER2-neg	T1	LumA	LumB	Luminal	Luminal
ER-pos/HER2-neg	T1	LumA	LumB	Luminal	Luminal
ER-pos/HER2-neg	T1	LumB	LumB	Luminal	Luminal
ER-pos/HER2-neg	T1	LumC	HER2 enriched	Non-luminal	Non-luminal
ER-pos/HER2-neg	T3	Normal like	Normal like	Luminal	Luminal
ER-pos/HER2-neg	T1	Normal like	LumA	Luminal	Luminal
ER-pos/HER2-neg	T1	Normal like	LumA	Luminal	Luminal
ER-pos/HER2-neg	T2	Basal like	Basal like	Non-luminal	Non-luminal
ER-pos/HER2-neg	T1	Normal like	LumA	Luminal	Luminal
ER-pos/HER2-neg	T3	LumA	LumA	Luminal	Luminal
ER-pos/HER2-neg	T1	Normal like	LumA	Luminal	Luminal
ER-pos/HER2-neg	T3	LumA	Normal like	Luminal	Luminal
ER-pos/HER2-neg	T4	LumA	LumA	Luminal	Luminal
ER-pos/HER2-neg	T1	LumB	LumB	Luminal	Luminal
ER-pos/HER2-neg	T1	LumA	LumA	Luminal	Luminal
ER-pos/HER2-neg	T2	Basal like	Basal like	Non-luminal	Non-luminal
ER-pos/HER2-neg	T2	LumA	LumA	Luminal	Luminal
ER-pos/HER2-neg	T4	LumB	LumB	Luminal	Luminal
ER-pos/HER2-neg	T1	LumB	LumB	Luminal	Luminal
ER-pos/HER2-neg	T2	LumC	Normal like	Non-luminal	Luminal
ER-pos/HER2-neg	T1	LumA	LumA	Luminal	Luminal
ER-pos/HER2-neg	T1	Normal like	Normal like	Luminal	Luminal
ER-pos/HER2-neg	T3	Normal like	Normal like	Luminal	Luminal
ER-pos/HER2-neg	T2	LumB	LumA	Luminal	Luminal
ER-pos/HER2-neg	T2	LumA	LumA	Luminal	Luminal
ER-pos/HER2-neg	T1	Normal like	LumA	Luminal	Luminal
ER-pos/HER2-neg	T1	LumA	LumA	Luminal	Luminal
ER-pos/HER2-neg	T4	LumC	LumB	Non-luminal	Luminal
ER-pos/HER2-neg	T1	Normal like	LumA	Luminal	Luminal
ER-pos/HER2-neg	T1	Normal like	Normal like	Luminal	Luminal
ER-pos/HER2-neg	T1	Normal like	LumA	Luminal	Luminal
ER-pos/HER2-neg	T2	Normal like	LumA	Luminal	Luminal
ER-pos/HER2-neg	T1	LumA	LumA	Luminal	Luminal
ER-pos/HER2-neg	T3	LumC	HER2 enriched	Non-luminal	Non-luminal
ER-pos/HER2-neg	T2	LumA	LumA	Luminal	Luminal
ER-pos/HER2-neg	T1	LumA	LumB	Luminal	Luminal
ER-pos/HER2-neg	T1	LumA	LumA	Luminal	Luminal
ER-pos/HER2-neg	T1	LumA	LumA	Luminal	Luminal
ER-pos/HER2-neg	T1	LumA	LumA	Luminal	Luminal
ER-pos/HER2-neg	T1	LumA	LumA	Luminal	Luminal
ER-pos/HER2-neg	T2	LumB	LumB	Luminal	Luminal
ER-pos/HER2-neg	T1	LumB	LumB	Luminal	Luminal
ER-pos/HER2-neg	T2	LumB	LumB	Luminal	Luminal
ER-pos/HER2-neg	T1	LumA	LumB	Luminal	Luminal
ER-pos/HER2-neg	T1	LumA	LumB	Luminal	Luminal
ER-pos/HER2-neg	T4	LumB	LumA	Luminal	Luminal
ER-pos/HER2-neg	T1	Normal like	Normal like	Luminal	Luminal
ER-pos/HER2-neg	T2	LumB	LumB	Luminal	Luminal
ER-pos/HER2-neg	T1	Normal like	LumA	Luminal	Luminal
ER-pos/HER2-neg	T2	LumA	LumB	Luminal	Luminal
ER-pos/HER2-neg	T1	LumA	LumA	Luminal	Luminal
ER-pos/HER2-neg	T1	LumA	LumA	Luminal	Luminal
ER-pos/HER2-neg	T2	LumA	LumB	Luminal	Luminal
ER-pos/HER2-neg	T2	LumC	LumB	Non-luminal	Luminal
ER-pos/HER2-neg	T2	LumA	LumA	Luminal	Luminal
ER-pos/HER2-neg	T1	LumA	LumA	Luminal	Luminal
ER-pos/HER2-neg	T2	LumA	LumA	Luminal	Luminal
ER-pos/HER2-neg	T1	LumA	LumB	Luminal	Luminal
ER-pos/HER2-neg	T1	Normal like	Normal like	Luminal	Luminal
ER-pos/HER2-neg	T1	Normal like	LumA	Luminal	Luminal
ER-pos/HER2-neg	T1	LumB	LumB	Luminal	Luminal
ER-pos/HER2-neg	T1	LumB	LumB	Luminal	Luminal
ER-pos/HER2-neg	T2	LumB	LumB	Luminal	Luminal
ER-pos/HER2-neg	T3	Normal like	Normal like	Luminal	Luminal
ER-pos/HER2-neg	T2	LumA	Normal like	Luminal	Luminal
ER-pos/HER2-neg	T1	LumA	LumA	Luminal	Luminal
ER-pos/HER2-neg	T1	LumA	Normal like	Luminal	Luminal
ER-pos/HER2-neg	T1	LumA	Normal like	Luminal	Luminal
ER-pos/HER2-neg	T1	LumB	LumB	Luminal	Luminal
ER-pos/HER2-neg	T2	Normal like	Normal like	Luminal	Luminal
ER-pos/HER2-neg	T2	LumC	LumB	Non-luminal	Luminal
ER-pos/HER2-neg	T1	LumC	LumB	Non-luminal	Luminal
ER-pos/HER2-neg	T2	LumA	LumB	Luminal	Luminal
ER-pos/HER2-neg	T1	LumA	LumA	Luminal	Luminal
ER-pos/HER2-neg	T1	LumA	LumA	Luminal	Luminal
ER-pos/HER2-neg	T1	LumA	LumB	Luminal	Luminal
ER-pos/HER2-neg	T1	LumA	Normal like	Luminal	Luminal
ER-pos/HER2-neg	T3	LumA	LumB	Luminal	Luminal
ER-pos/HER2-neg	T2	LumA	LumB	Luminal	Luminal
ER-pos/HER2-neg	T1	LumC	Basal like	Non-luminal	Non-luminal
ER-pos/HER2-neg	T1	LumA	LumA	Luminal	Luminal
ER-pos/HER2-neg	T3	Normal like	LumA	Luminal	Luminal
ER-pos/HER2-neg	T2	LumA	LumA	Luminal	Luminal
ER-pos/HER2-neg	T2	LumA	LumA	Luminal	Luminal
ER-pos/HER2-neg	T1	LumA	LumB	Luminal	Luminal
ER-pos/HER2-neg	T1	LumA	LumA	Luminal	Luminal
ER-pos/HER2-neg	T1	Normal like	Normal like	Luminal	Luminal
ER-pos/HER2-neg	T2	LumA	LumA	Luminal	Luminal
ER-pos/HER2-neg	T1	LumC	LumB	Non-luminal	Luminal
ER-pos/HER2-neg	T2	LumC	LumB	Non-luminal	Luminal
ER-pos/HER2-neg	T1	Normal like	LumA	Luminal	Luminal
ER-pos/HER2-neg	T2	LumB	LumA	Luminal	Luminal
ER-pos/HER2-neg	T1	Normal like	LumA	Luminal	Luminal
ER-pos/HER2-neg	T2	LumC	LumA	Non-luminal	Luminal
ER-pos/HER2-neg	T1	Normal like	LumA	Luminal	Luminal
ER-pos/HER2-neg	T1	LumC	HER2 enriched	Non-luminal	Non-luminal
ER-pos/HER2-neg	T1	Normal like	Normal like	Luminal	Luminal
ER-pos/HER2-neg	T1	Normal like	Normal like	Luminal	Luminal
ER-pos/HER2-neg	T1	LumA	LumA	Luminal	Luminal
ER-pos/HER2-neg	T1	LumB	LumB	Luminal	Luminal
ER-pos/HER2-neg	T3	Normal like	Normal like	Luminal	Luminal
ER-pos/HER2-neg	T1	LumB	LumB	Luminal	Luminal
ER-pos/HER2-neg	T1	LumA	LumA	Luminal	Luminal
ER-pos/HER2-neg	T3	Normal like	LumA	Luminal	Luminal
ER-pos/HER2-neg	T1	LumA	LumB	Luminal	Luminal
ER-pos/HER2-neg	T1	Normal like	LumA	Luminal	Luminal
ER-pos/HER2-neg	T1	LumA	LumA	Luminal	Luminal
ER-pos/HER2-neg	T3	Basal like	Basal like	Non-luminal	Non-luminal
ER-pos/HER2-neg	T1	LumA	LumA	Luminal	Luminal
ER-pos/HER2-neg	T1	Basal like	Basal like	Non-luminal	Non-luminal
ER-pos/HER2-neg	T1	LumA	LumA	Luminal	Luminal
ER-pos/HER2-neg	T1	LumA	LumA	Luminal	Luminal
ER-pos/HER2-neg	T2	LumA	LumA	Luminal	Luminal
ER-pos/HER2-neg	T2	LumB	LumB	Luminal	Luminal
ER-pos/HER2-neg	T2	LumB	LumB	Luminal	Luminal
ER-pos/HER2-neg	T1	LumA	LumA	Luminal	Luminal
ER-pos/HER2-neg	T1	Normal like	LumA	Luminal	Luminal
ER-pos/HER2-neg	T1	LumA	LumB	Luminal	Luminal
ER-pos/HER2-neg	T1	LumC	LumB	Non-luminal	Luminal
ER-pos/HER2-neg	T2	Basal like	Basal like	Non-luminal	Non-luminal
ER-pos/HER2-neg	T2	LumA	LumA	Luminal	Luminal
ER-pos/HER2-neg	T1	LumA	LumA	Luminal	Luminal
ER-pos/HER2-neg	T1	LumA	LumA	Luminal	Luminal
ER-pos/HER2-neg	T1	LumA	LumB	Luminal	Luminal
ER-pos/HER2-neg	T1	LumB	LumB	Luminal	Luminal
ER-pos/HER2-neg	T1	LumB	LumB	Luminal	Luminal
ER-pos/HER2-neg	T1	LumC	Normal like	Non-luminal	Luminal
ER-pos/HER2-neg	T1	Normal like	LumA	Luminal	Luminal
ER-pos/HER2-neg	T3	Normal like	Normal like	Luminal	Luminal
ER-pos/HER2-neg	T1	LumA	LumA	Luminal	Luminal
ER-pos/HER2-neg	T1	LumB	LumA	Luminal	Luminal
ER-pos/HER2-neg	T1	Normal like	Normal like	Luminal	Luminal
ER-pos/HER2-neg	T2	LumB	LumB	Luminal	Luminal
ER-pos/HER2-neg	T1	LumA	LumA	Luminal	Luminal
ER-pos/HER2-neg	T2	LumC	LumB	Non-luminal	Luminal
ER-pos/HER2-neg	T2	LumB	LumB	Luminal	Luminal
ER-pos/HER2-neg	T2	LumB	LumA	Luminal	Luminal
ER-pos/HER2-neg	T2	LumA	Normal like	Luminal	Luminal
ER-pos/HER2-neg	T2	LumA	LumB	Luminal	Luminal
ER-pos/HER2-neg	T1	LumA	LumA	Luminal	Luminal
ER-pos/HER2-neg	T1	LumA	LumA	Luminal	Luminal
ER-pos/HER2-neg	T1	Normal like	LumA	Luminal	Luminal
ER-pos/HER2-neg	T2	Normal like	Normal like	Luminal	Luminal
ER-pos/HER2-neg	T1	Normal like	LumA	Luminal	Luminal
ER-pos/HER2-neg	T1	LumA	LumA	Luminal	Luminal
ER-pos/HER2-neg	T1	Basal like	Basal like	Non-luminal	Non-luminal
ER-pos/HER2-neg	T2	Normal like	LumA	Luminal	Luminal
ER-pos/HER2-neg	T1	Normal like	LumA	Luminal	Luminal
ER-pos/HER2-neg	T1	Normal like	Normal like	Luminal	Luminal
ER-pos/HER2-neg	T1	Normal like	LumA	Luminal	Luminal
ER-pos/HER2-neg	T2	Normal like	Normal like	Luminal	Luminal
ER-pos/HER2-neg	T1	Normal like	Normal like	Luminal	Luminal
ER-pos/HER2-neg	T1	Normal like	LumA	Luminal	Luminal
ER-pos/HER2-neg	T2	LumA	LumB	Luminal	Luminal
ER-pos/HER2-neg	T1	LumA	LumA	Luminal	Luminal
ER-pos/HER2-neg	T4	Normal like	Normal like	Luminal	Luminal
ER-pos/HER2-neg	T2	LumA	LumA	Luminal	Luminal
ER-pos/HER2-neg	T1	Normal like	Normal like	Luminal	Luminal
ER-pos/HER2-neg	T1	LumA	LumA	Luminal	Luminal
ER-pos/HER2-neg	T2	LumA	Normal like	Luminal	Luminal
ER-pos/HER2-neg	T1	LumA	LumA	Luminal	Luminal
ER-pos/HER2-neg	T2	LumA	Normal like	Luminal	Luminal
ER-pos/HER2-neg	T2	LumA	LumB	Luminal	Luminal
ER-pos/HER2-neg	T2	Normal like	Normal like	Luminal	Luminal
ER-pos/HER2-neg	T2	Normal like	LumA	Luminal	Luminal
ER-pos/HER2-neg	T4	LumA	LumA	Luminal	Luminal
ER-pos/HER2-neg	T1	LumC	Normal like	Non-luminal	Luminal
ER-pos/HER2-neg	T2	LumA	Normal like	Luminal	Luminal
ER-pos/HER2-neg	T1	LumA	LumA	Luminal	Luminal
ER-pos/HER2-neg	T3	Normal like	Normal like	Luminal	Luminal
ER-pos/HER2-neg	T1	LumA	LumB	Luminal	Luminal
ER-pos/HER2-neg	T1	LumA	LumA	Luminal	Luminal
ER-pos/HER2-neg	T1	LumA	LumB	Luminal	Luminal
ER-pos/HER2-neg	T1	LumB	LumB	Luminal	Luminal
ER-pos/HER2-neg	T1	LumA	LumB	Luminal	Luminal
ER-pos/HER2-neg	T1	LumA	LumA	Luminal	Luminal
ER-pos/HER2-neg	T1	LumC	LumB	Non-luminal	Luminal
ER-pos/HER2-neg	T1	LumB	LumB	Luminal	Luminal
ER-pos/HER2-neg	T2	LumA	LumA	Luminal	Luminal
ER-pos/HER2-neg	T1	LumA	LumA	Luminal	Luminal
ER-pos/HER2-neg	T1	LumC	LumB	Non-luminal	Luminal
ER-pos/HER2-neg	T1	LumA	Normal like	Luminal	Luminal
ER-pos/HER2-neg	T2	Normal like	LumA	Luminal	Luminal
ER-pos/HER2-neg	T1	Normal like	LumA	Luminal	Luminal
ER-pos/HER2-neg	T1	Normal like	LumA	Luminal	Luminal
ER-pos/HER2-neg	T1	LumA	LumA	Luminal	Luminal
ER-pos/HER2-neg	T2	LumB	LumB	Luminal	Luminal
ER-pos/HER2-neg	T1	LumC	LumB	Non-luminal	Luminal
ER-pos/HER2-neg	T1	Normal like	LumA	Luminal	Luminal
ER-pos/HER2-neg	T1	LumA	Normal like	Luminal	Luminal
ER-pos/HER2-neg	T2	LumA	LumB	Luminal	Luminal
ER-pos/HER2-neg	T1	LumA	LumA	Luminal	Luminal
ER-pos/HER2-neg	T1	LumB	LumB	Luminal	Luminal
ER-pos/HER2-neg	T2	LumB	LumA	Luminal	Luminal
ER-pos/HER2-neg	T1	LumA	Normal like	Luminal	Luminal
ER-pos/HER2-neg	T1	LumA	LumB	Luminal	Luminal
ER-pos/HER2-neg	T1	LumA	LumA	Luminal	Luminal
ER-pos/HER2-neg	T2	LumA	LumB	Luminal	Luminal
ER-pos/HER2-neg	T2	Normal like	LumA	Luminal	Luminal
ER-pos/HER2-neg	T1	LumA	LumB	Luminal	Luminal
ER-pos/HER2-neg	T1	Normal like	LumA	Luminal	Luminal
ER-pos/HER2-neg	T1	LumA	LumA	Luminal	Luminal
ER-pos/HER2-neg	T2	Normal like	LumA	Luminal	Luminal
ER-pos/HER2-neg	T2	Basal like	Basal like	Non-luminal	Non-luminal
ER-pos/HER2-neg	T1	Normal like	LumA	Luminal	Luminal
ER-pos/HER2-neg	T1	LumA	LumA	Luminal	Luminal
ER-pos/HER2-neg	T1	LumA	LumA	Luminal	Luminal
ER-pos/HER2-neg	T2	LumB	LumB	Luminal	Luminal
ER-pos/HER2-neg	T1	LumA	LumA	Luminal	Luminal
ER-pos/HER2-neg	T1	LumB	LumB	Luminal	Luminal
ER-pos/HER2-neg	T1	LumA	LumA	Luminal	Luminal
ER-pos/HER2-neg	T1	Normal like	LumA	Luminal	Luminal
ER-pos/HER2-neg	T2	LumA	LumA	Luminal	Luminal
ER-pos/HER2-neg	T1	Normal like	Normal like	Luminal	Luminal
ER-pos/HER2-neg	T2	Normal like	Normal like	Luminal	Luminal
ER-pos/HER2-neg	T2	LumA	LumA	Luminal	Luminal
ER-pos/HER2-neg	T1	Normal like	Normal like	Luminal	Luminal
ER-pos/HER2-neg	T1	mAPO	Basal like	Non-luminal	Non-luminal
ER-pos/HER2-neg	T2	LumA	LumA	Luminal	Luminal
ER-pos/HER2-neg	T3	LumA	LumA	Luminal	Luminal
ER-pos/HER2-neg	T2	LumB	LumB	Luminal	Luminal
ER-pos/HER2-neg	T2	LumA	LumA	Luminal	Luminal
ER-pos/HER2-neg	T1	LumA	LumA	Luminal	Luminal
ER-pos/HER2-neg	T2	LumA	LumA	Luminal	Luminal
ER-pos/HER2-neg	T1	Basal like	Basal like	Non-luminal	Non-luminal
ER-pos/HER2-neg	T1	LumB	LumB	Luminal	Luminal
ER-pos/HER2-neg	T2	LumB	LumB	Luminal	Luminal
ER-pos/HER2-neg	T1	LumA	Normal like	Luminal	Luminal
ER-pos/HER2-neg	T1	LumA	LumA	Luminal	Luminal
ER-pos/HER2-neg	T1	LumA	LumB	Luminal	Luminal
ER-pos/HER2-neg	T2	LumB	LumB	Luminal	Luminal
ER-pos/HER2-neg	T1	LumB	LumB	Luminal	Luminal
ER-pos/HER2-neg	T2	LumB	LumB	Luminal	Luminal
ER-pos/HER2-neg	T1	Normal like	Normal like	Luminal	Luminal
ER-pos/HER2-neg	T1	Normal like	LumA	Luminal	Luminal
ER-pos/HER2-neg	T1	Normal like	LumA	Luminal	Luminal
ER-pos/HER2-neg	T2	LumB	LumB	Luminal	Luminal
ER-pos/HER2-neg	T4	LumA	Normal like	Luminal	Luminal
ER-pos/HER2-neg	T4	LumB	LumB	Luminal	Luminal
ER-pos/HER2-neg	T1	Normal like	Normal like	Luminal	Luminal
ER-pos/HER2-neg	T1	Basal like	Basal like	Non-luminal	Non-luminal
ER-pos/HER2-neg	T1	LumA	LumB	Luminal	Luminal
ER-pos/HER2-neg	T1	LumA	LumA	Luminal	Luminal
ER-pos/HER2-neg	T1	LumA	LumA	Luminal	Luminal
ER-pos/HER2-neg	T1	LumB	LumB	Luminal	Luminal
ER-pos/HER2-neg	T1	LumA	LumA	Luminal	Luminal
ER-pos/HER2-neg	T2	Normal like	LumA	Luminal	Luminal
ER-pos/HER2-neg	T1	LumB	LumB	Luminal	Luminal
ER-pos/HER2-neg	T2	LumA	LumA	Luminal	Luminal
ER-pos/HER2-neg	T2	LumA	LumA	Luminal	Luminal
ER-pos/HER2-neg	T3	LumB	LumA	Luminal	Luminal
ER-pos/HER2-neg	T2	LumA	LumA	Luminal	Luminal
ER-pos/HER2-neg	T1	LumA	LumB	Luminal	Luminal
ER-pos/HER2-neg	T3	LumB	LumA	Luminal	Luminal
ER-pos/HER2-neg	T1	LumB	LumB	Luminal	Luminal
ER-pos/HER2-neg	T1	LumC	Normal like	Non-luminal	Luminal
ER-pos/HER2-neg	T1	LumA	LumA	Luminal	Luminal
ER-pos/HER2-neg	T1	LumA	LumB	Luminal	Luminal
ER-pos/HER2-neg	T1	Normal like	Normal like	Luminal	Luminal
ER-pos/HER2-neg	T2	LumA	LumB	Luminal	Luminal
ER-pos/HER2-neg	T1	Normal like	Normal like	Luminal	Luminal
ER-pos/HER2-neg	T1	LumB	LumB	Luminal	Luminal
ER-pos/HER2-neg	T2	LumC	HER2 enriched	Non-luminal	Non-luminal
ER-pos/HER2-neg	T1	LumA	LumA	Luminal	Luminal
ER-pos/HER2-neg	T2	LumA	LumB	Luminal	Luminal
ER-pos/HER2-neg	T1	LumA	LumA	Luminal	Luminal
ER-pos/HER2-neg	T1	LumA	LumA	Luminal	Luminal
ER-pos/HER2-neg	T4	LumB	LumB	Luminal	Luminal
ER-pos/HER2-neg	T1	Normal like	LumA	Luminal	Luminal
ER-pos/HER2-neg	T1	Normal like	Normal like	Luminal	Luminal
ER-pos/HER2-neg	T1	Normal like	LumA	Luminal	Luminal
ER-pos/HER2-neg	T1	LumA	LumA	Luminal	Luminal
ER-pos/HER2-neg	T2	Normal like	LumA	Luminal	Luminal
ER-pos/HER2-neg	T1	Normal like	Normal like	Luminal	Luminal
ER-pos/HER2-neg	T1	LumA	LumA	Luminal	Luminal
ER-pos/HER2-neg	T2	LumB	LumA	Luminal	Luminal
ER-pos/HER2-neg	T1	LumA	LumA	Luminal	Luminal
ER-pos/HER2-neg	T1	LumB	LumB	Luminal	Luminal
ER-pos/HER2-neg	T1	LumA	LumA	Luminal	Luminal
ER-pos/HER2-neg	T2	LumA	LumA	Luminal	Luminal
ER-pos/HER2-neg	T1	LumA	LumA	Luminal	Luminal
ER-pos/HER2-neg	T1	LumC	Normal like	Non-luminal	Luminal
ER-pos/HER2-neg	T1	Normal like	LumA	Luminal	Luminal
ER-pos/HER2-neg	T1	LumA	LumA	Luminal	Luminal
ER-pos/HER2-neg	T2	LumC	Normal like	Non-luminal	Luminal
ER-pos/HER2-neg	T1	LumB	LumA	Luminal	Luminal
ER-pos/HER2-neg	T2	LumA	LumA	Luminal	Luminal
ER-pos/HER2-neg	T3	LumC	LumB	Non-luminal	Luminal
ER-pos/HER2-neg	T2	LumA	LumB	Luminal	Luminal
ER-pos/HER2-neg	T2	Normal like	LumA	Luminal	Luminal
ER-pos/HER2-neg	T1	Normal like	Normal like	Luminal	Luminal
ER-pos/HER2-neg	T4	LumA	LumA	Luminal	Luminal
ER-pos/HER2-neg	T1	LumA	LumA	Luminal	Luminal
ER-pos/HER2-neg	T1	LumB	LumB	Luminal	Luminal
ER-pos/HER2-neg	T2	Normal like	Normal like	Luminal	Luminal
ER-pos/HER2-neg	T1	LumB	LumB	Luminal	Luminal
ER-pos/HER2-neg	T1	LumB	LumB	Luminal	Luminal
ER-pos/HER2-neg	T2	LumA	LumB	Luminal	Luminal
ER-pos/HER2-neg	T2	LumC	LumB	Non-luminal	Luminal
ER-pos/HER2-neg	T4	LumA	LumB	Luminal	Luminal
ER-pos/HER2-neg	T1	Normal like	LumA	Luminal	Luminal
ER-pos/HER2-neg	T2	LumB	LumB	Luminal	Luminal
ER-pos/HER2-neg	T1	Normal like	Normal like	Luminal	Luminal
ER-pos/HER2-neg	T1	LumC	LumA	Non-luminal	Luminal
ER-pos/HER2-neg	T2	LumC	LumB	Non-luminal	Luminal
ER-pos/HER2-neg	T2	LumC	LumA	Non-luminal	Luminal
ER-pos/HER2-neg	T1	LumA	LumA	Luminal	Luminal
ER-pos/HER2-neg	T1	Normal like	LumA	Luminal	Luminal
ER-pos/HER2-neg	T1	Normal like	LumA	Luminal	Luminal
ER-pos/HER2-neg	T1	LumA	LumA	Luminal	Luminal
ER-pos/HER2-neg	T1	LumA	LumA	Luminal	Luminal
ER-pos/HER2-neg	T1	Normal like	Normal like	Luminal	Luminal
ER-pos/HER2-neg	T2	LumA	LumA	Luminal	Luminal
ER-pos/HER2-neg	T2	LumB	LumB	Luminal	Luminal
ER-pos/HER2-neg	T2	Basal like	Basal like	Non-luminal	Non-luminal
ER-pos/HER2-neg	T1	LumA	LumA	Luminal	Luminal
ER-pos/HER2-neg	T2	LumB	LumB	Luminal	Luminal
ER-pos/HER2-neg	T1	LumA	LumA	Luminal	Luminal
ER-pos/HER2-neg	T2	Basal like	Basal like	Non-luminal	Non-luminal
ER-pos/HER2-neg	T1	LumA	LumA	Luminal	Luminal
ER-pos/HER2-neg	T1	Normal like	LumA	Luminal	Luminal
ER-pos/HER2-neg	T1	LumB	LumB	Luminal	Luminal
ER-pos/HER2-neg	T4	LumA	LumA	Luminal	Luminal
ER-pos/HER2-neg	T1	Normal like	Normal like	Luminal	Luminal
ER-pos/HER2-neg	T1	LumA	LumA	Luminal	Luminal
ER-pos/HER2-neg	T1	LumA	LumA	Luminal	Luminal
ER-pos/HER2-neg	T1	LumA	LumA	Luminal	Luminal
ER-pos/HER2-neg	T1	Normal like	LumA	Luminal	Luminal
ER-pos/HER2-neg	T1	LumA	LumA	Luminal	Luminal
ER-pos/HER2-neg	T1	Normal like	Normal like	Luminal	Luminal
ER-pos/HER2-neg	T1	LumA	LumB	Luminal	Luminal
ER-pos/HER2-neg	T2	LumA	LumA	Luminal	Luminal
ER-pos/HER2-neg	T1	LumA	LumA	Luminal	Luminal
ER-pos/HER2-neg	T1	LumA	LumA	Luminal	Luminal
ER-pos/HER2-neg	T2	LumC	Basal like	Non-luminal	Non-luminal
ER-pos/HER2-neg	T4	LumC	Normal like	Non-luminal	Luminal
ER-pos/HER2-neg	T1	LumB	LumB	Luminal	Luminal
ER-pos/HER2-neg	T1	Normal like	Normal like	Luminal	Luminal
ER-pos/HER2-neg	T1	LumA	LumA	Luminal	Luminal
ER-pos/HER2-neg	T2	LumA	LumA	Luminal	Luminal
ER-pos/HER2-neg	T2	Normal like	Normal like	Luminal	Luminal
ER-pos/HER2-neg	T1	Normal like	LumA	Luminal	Luminal
ER-pos/HER2-neg	T2	Basal like	Basal like	Non-luminal	Non-luminal
ER-pos/HER2-neg	T2	LumA	LumA	Luminal	Luminal
ER-pos/HER2-neg	T2	LumA	LumA	Luminal	Luminal
ER-pos/HER2-neg	T2	Normal like	Normal like	Luminal	Luminal
ER-pos/HER2-neg	T1	Normal like	Normal like	Luminal	Luminal
ER-pos/HER2-neg	T1	LumA	LumA	Luminal	Luminal
ER-pos/HER2-neg	T1	LumB	LumB	Luminal	Luminal
ER-pos/HER2-neg	T1	LumA	LumB	Luminal	Luminal
ER-pos/HER2-neg	T2	LumB	LumB	Luminal	Luminal
[truncated: 769 more rows]

## Sheet: Fig3a
Time (days)	Event	Stage
2583	0	Stage 2
1041	0	Stage 3
1804	1	Stage 2
1215	0	Stage 2
1609	0	Stage 2
1692	0	Stage 1
484	0	Stage 1
2108	0	Stage 4
1876	0	Stage 3
847	0	Stage 2
831	0	Stage 1
829	0	Stage 2
2228	0	Stage 1
884	0	Stage 1
1364	0	Stage 2
988	0	Stage 2
953	1	Stage 2
660	0	Stage 2
1431	1	Stage 1
2311	0	Stage 1
1849	0	Stage 2
2337	0	Stage 1
1616	0	Stage 1
539	0	Stage 1
1167	0	Stage 1
2984	0	Stage 1
3011	0	Stage 2
1850	1	Stage 4
1540	0	Stage 2
1507	0	Stage 1
2218	0	Stage 2
1255	0	Stage 2
2051	0	Stage 2
1433	1	Stage 2
1503	0	Stage 2
2393	0	Stage 1
2003	0	Stage 2
1484	0	Stage 3
2917	0	Stage 1
483	0	Stage 2
2392	0	Stage 1
927	1	Stage 1
2597	0	Stage 3
1009	0	Stage 2
958	0	Stage 2
1903	0	Stage 2
2136	0	Stage 1
1113	0	Stage 2
1772	0	Stage 3
2113	0	Stage 1
2883	0	Stage 2
2178	0	Stage 1
1568	0	Stage 1
1429	0	Stage 1
1954	0	Stage 1
1638	0	Stage 2
2186	0	Stage 4
643	0	Stage 3
1640	0	Stage 3
2094	0	Stage 2
2116	0	Stage 2
622	0	Stage 3
363	1	Stage 3
1648	1	Stage 4
1406	0	Stage 3
1899	0	Stage 2
1202	0	Stage 1
2247	0	Stage 1
2303	0	Stage 1
2800	0	Stage 3
2059	0	Stage 1
757	0	Stage 1
1814	0	Stage 2
560	0	Stage 2
490	0	Stage 1
279	1	Stage 1
751	0	Stage 1
1897	0	Stage 1
1925	0	Stage 1
1927	0	Stage 2
1617	0	Stage 2
1204	0	Stage 1
1195	0	Stage 1
195	1	Stage 3
2682	0	Stage 1
2142	0	Stage 3
515	0	Stage 2
1308	0	Stage 3
2479	0	Stage 1
1807	0	Stage 1
1918	0	Stage 2
1030	0	Stage 2
2477	0	Stage 2
1030	0	Stage 2
1153	0	Stage 3
2012	1	Stage 2
1734	0	Stage 1
2520	0	Stage 1
923	0	Stage 2
2548	0	Stage 1
2924	0	Stage 1
863	0	Stage 1
2829	1	Stage 2
767	1	Stage 3
2956	0	Stage 2
2785	0	Stage 2
1897	0	Stage 1
2877	0	Stage 2
2884	0	Stage 1
1604	0	Stage 1
2784	0	Stage 2
951	0	Stage 2
911	0	Stage 2
1738	0	Stage 3
1654	1	Stage 3
2674	0	Stage 3
1001	0	Stage 2
506	0	Stage 2
1574	0	Stage 1
488	0	Stage 3
2822	0	Stage 2
565	0	Stage 1
2218	0	Stage 2
1449	0	Stage 3
2240	0	Stage 1
2933	0	Stage 1
2380	0	Stage 3
2241	0	Stage 1
2156	0	Stage 1
2588	0	Stage 2
582	0	Stage 2
1386	0	Stage 1
2744	0	Stage 3
484	0	Stage 1
1049	0	Stage 3
2877	0	Stage 1
1429	0	Stage 2
1447	0	Stage 1
2843	0	Stage 1
1630	0	Stage 1
705	1	Stage 3
1293	0	Stage 1
2882	0	Stage 2
2206	0	Stage 1
448	0	Stage 1
1379	0	Stage 1
1980	0	Stage 1
431	1	Stage 2
1037	0	Stage 2
3019	0	Stage 1
1666	0	Stage 1
553	0	Stage 2
1093	0	Stage 1
728	0	Stage 2
2876	0	Stage 2
1749	0	Stage 2
597	0	Stage 2
1120	0	Stage 2
502	0	Stage 1
2680	0	Stage 1
1983	0	Stage 1
1421	0	Stage 2
2175	0	Stage 1
1982	0	Stage 2
1388	1	Stage 2
1582	0	Stage 1
1862	0	Stage 1
2528	0	Stage 1
547	0	Stage 1
623	0	Stage 1
2750	0	Stage 1
2402	0	Stage 2
481	0	Stage 1
2646	0	Stage 2
1302	0	Stage 3
1713	0	Stage 1
1220	0	Stage 2
1849	1	Stage 1
849	0	Stage 2
1398	0	Stage 2
853	0	Stage 1
1622	0	Stage 1
2486	0	Stage 3
843	1	Stage 3
1518	0	Stage 1
806	0	Stage 3
821	0	Stage 1
1589	0	Stage 2
769	0	Stage 1
1303	0	Stage 1
1556	0	Stage 3
1512	0	Stage 2
1554	0	Stage 1
594	0	Stage 1
643	0	Stage 1
713	0	Stage 1
1818	0	Stage 1
2931	0	Stage 1
791	0	Stage 2
798	0	Stage 2
1944	0	Stage 1
2878	0	Stage 1
2762	1	Stage 1
511	0	Stage 1
1339	0	Stage 2
1429	0	Stage 1
1882	0	Stage 1
1553	0	Stage 1
1475	0	Stage 2
1583	0	Stage 1
2514	0	Stage 1
1286	1	Stage 1
2645	0	Stage 1
1129	0	Stage 1
1447	0	Stage 2
2332	0	Stage 1
2137	0	Stage 2
2168	0	Stage 2
1336	0	Stage 3
835	0	Stage 2
840	0	Stage 3
1689	0	Stage 1
1273	0	Stage 1
836	1	Stage 2
2666	0	Stage 1
2651	0	Stage 3
734	0	Stage 2
931	0	Stage 2
1925	0	Stage 1
2800	0	Stage 1
1147	0	Stage 1
1975	0	Stage 1
1965	0	Stage 1
1059	0	Stage 1
2189	0	Stage 2
2592	0	Stage 2
1135	0	Stage 2
1105	1	Stage 3
2603	0	Stage 1
866	0	Stage 1
2641	0	Stage 1
1423	0	Stage 2
926	0	Stage 2
1105	0	Stage 1
713	0	Stage 2
1946	0	Stage 2
1239	0	Stage 2
2178	0	Stage 2
1843	1	Stage 3
1931	0	Stage 2
2478	0	Stage 2
475	0	Stage 1
1455	0	Stage 3
1430	1	Stage 1
2855	0	Stage 2
1234	0	Stage 2
1461	1	Stage 2
907	1	Stage 4
2725	0	Stage 1
1734	0	Stage 2
2455	0	Stage 2
2528	0	Stage 3
2016	1	Stage 1
2043	0	Stage 1
2407	0	Stage 1
2402	0	Stage 1
2550	0	Stage 1
1708	0	Stage 1
2975	0	Stage 2
2332	0	Stage 1
2801	0	Stage 2
485	0	Stage 2
987	0	Stage 1
744	0	Stage 2
761	0	Stage 2
3002	0	Stage 3
1427	0	Stage 1
1359	0	Stage 1
2241	0	Stage 2
2295	0	Stage 1
1742	0	Stage 2
705	0	Stage 2
1064	0	Stage 3
1442	0	Stage 1
2746	0	Stage 1
2868	0	Stage 1
2588	0	Stage 1
2394	0	Stage 2
1773	0	Stage 2
603	0	Stage 1
959	0	Stage 1
750	0	Stage 1
2178	0	Stage 1
1855	0	Stage 1
1864	0	Stage 2
2023	0	Stage 2
737	0	Stage 1
474	0	Stage 2
460	0	Stage 1
2323	0	Stage 3
2316	0	Stage 2
1322	0	Stage 1
2834	0	Stage 2
2808	0	Stage 1
2802	0	Stage 1
2081	0	Stage 2
1150	0	Stage 1
2710	0	Stage 2
785	0	Stage 1
733	0	Stage 2
1112	0	Stage 1
2514	0	Stage 2
1265	0	Stage 4
1318	0	Stage 3
2213	0	Stage 2
1335	0	Stage 2
1366	0	Stage 1
867	1	Stage 4
1961	0	Stage 1
572	0	Stage 2
1986	0	Stage 3
740	0	Stage 2
1700	0	Stage 1
1581	1	Stage 2
1304	0	Stage 2
1911	0	Stage 1
2702	0	Stage 1
1814	0	Stage 2
930	0	Stage 3
2689	0	Stage 1
1695	0	Stage 1
505	0	Stage 1
1087	0	Stage 1
1078	0	Stage 2
1195	0	Stage 3
2752	0	Stage 2
2175	0	Stage 1
1511	0	Stage 2
2444	0	Stage 1
3058	0	Stage 2
2501	0	Stage 3
1560	0	Stage 2
950	0	Stage 2
876	0	Stage 2
1573	0	Stage 3
2401	1	Stage 3
2186	0	Stage 1
530	0	Stage 2
1806	0	Stage 2
566	0	Stage 1
2323	0	Stage 1
764	0	Stage 2
1603	0	Stage 1
1182	0	Stage 1
545	0	Stage 2
2129	0	Stage 1
2136	1	Stage 2
2490	0	Stage 2
2290	0	Stage 2
1666	0	Stage 2
1247	0	Stage 1
743	0	Stage 1
1728	0	Stage 1
1048	0	Stage 2
1667	0	Stage 1
1386	0	Stage 1
1042	1	Stage 3
1227	0	Stage 1
2935	0	Stage 1
2938	0	Stage 2
839	0	Stage 1
2500	0	Stage 1
719	1	Stage 3
2176	0	Stage 2
2882	0	Stage 1
589	0	Stage 1
1897	0	Stage 3
1968	0	Stage 1
1559	0	Stage 2
2275	0	Stage 2
1307	0	Stage 1
1097	0	Stage 3
2463	0	Stage 1
2711	0	Stage 1
1938	0	Stage 3
1197	1	Stage 2
2739	0	Stage 2
1934	0	Stage 1
1338	0	Stage 2
1562	0	Stage 3
888	0	Stage 2
681	0	Stage 2
470	0	Stage 2
2724	0	Stage 1
2008	0	Stage 2
1493	0	Stage 3
721	0	Stage 3
2351	1	Stage 2
334	1	Stage 3
1455	0	Stage 2
132	1	Stage 1
2156	0	Stage 2
720	0	Stage 1
2935	0	Stage 1
469	0	Stage 1
1462	0	Stage 1
1210	0	Stage 1
2513	0	Stage 1
1043	0	Stage 2
608	0	Stage 3
1973	0	Stage 2
1408	1	Stage 1
1119	0	Stage 1
2659	0	Stage 3
1786	0	Stage 3
1604	1	Stage 1
2574	0	Stage 1
1148	0	Stage 1
2576	0	Stage 2
2543	0	Stage 3
1597	1	Stage 2
2609	0	Stage 2
2571	0	Stage 1
2373	0	Stage 1
2116	0	Stage 1
1728	0	Stage 3
1252	0	Stage 1
2521	0	Stage 1
1337	0	Stage 3
2296	0	Stage 1
1836	0	Stage 1
1016	0	Stage 2
298	1	Stage 1
75	1	Stage 4
2156	0	Stage 2
2501	0	Stage 1
2401	0	Stage 2
2976	0	Stage 2
1940	0	Stage 3
562	0	Stage 3
889	0	Stage 1
1724	0	Stage 2
2541	0	Stage 2
3018	0	Stage 1
2444	0	Stage 2
2634	0	Stage 3
1706	0	Stage 2
2745	0	Stage 1
2653	0	Stage 2
2479	0	Stage 1
1622	0	Stage 1
1632	0	Stage 1
1219	0	Stage 1
2611	0	Stage 2
1230	0	Stage 2
1932	0	Stage 1
762	0	Stage 2
395	1	Stage 2
1426	0	Stage 2
512	0	Stage 2
2330	0	Stage 1
972	0	Stage 2
2227	0	Stage 1
1470	0	Stage 3
1598	0	Stage 2
1843	0	Stage 2
447	1	Stage 4
1974	0	Stage 1
2368	0	Stage 3
1518	0	Stage 3
978	0	Stage 2
2276	0	Stage 1
778	0	Stage 1
2298	0	Stage 1
1091	0	Stage 2
678	0	Stage 1
2074	0	Stage 2
1202	0	Stage 2
2109	1	Stage 3
2232	0	Stage 1
2878	0	Stage 1
1020	0	Stage 3
993	0	Stage 2
2219	1	Stage 3
2228	0	Stage 1
2962	0	Stage 2
2996	0	Stage 2
2016	0	Stage 1
2841	0	Stage 2
2076	1	Stage 3
855	1	Stage 3
151	1	Stage 1
2323	0	Stage 2
2798	0	Stage 2
2063	0	Stage 3
2099	0	Stage 3
1917	0	Stage 1
2193	0	Stage 1
1001	0	Stage 1
2728	0	Stage 1
1022	0	Stage 1
2450	0	Stage 1
1846	0	Stage 1
2012	1	Stage 1
2347	0	Stage 2
2882	0	Stage 2
1128	0	Stage 1
1806	0	Stage 2
540	0	Stage 2
1581	0	Stage 2
1125	0	Stage 1
1024	0	Stage 2
716	0	Stage 1
1080	0	Stage 1
1475	0	Stage 2
2515	0	Stage 3
793	0	Stage 1
1674	0	Stage 2
1855	0	Stage 1
1036	0	Stage 2
988	0	Stage 3
1206	1	Stage 1
1326	1	Stage 1
1092	0	Stage 1
2637	0	Stage 1
2395	0	Stage 1
1602	1	Stage 2
2165	0	Stage 1
2273	0	Stage 1
2112	0	Stage 2
2798	0	Stage 1
3072	0	Stage 2
1577	0	Stage 3
1730	0	Stage 2
692	0	Stage 3
971	0	Stage 3
1280	1	Stage 2
1379	0	Stage 1
2710	0	Stage 2
2563	0	Stage 2
2389	0	Stage 1
848	0	Stage 1
2093	0	Stage 3
1855	0	Stage 1
1639	0	Stage 2
1714	0	Stage 2
2500	0	Stage 1
530	0	Stage 2
807	0	Stage 2
1134	0	Stage 2
499	0	Stage 2
1675	0	Stage 2
1394	0	Stage 1
1196	0	Stage 2
736	0	Stage 2
581	0	Stage 1
1083	0	Stage 3
1554	0	Stage 1
2316	0	Stage 1
1597	0	Stage 2
2079	0	Stage 2
1122	1	Stage 2
891	1	Stage 2
2269	0	Stage 2
1262	0	Stage 1
757	0	Stage 1
2290	0	Stage 1
651	0	Stage 1
737	0	Stage 1
1819	0	Stage 1
1772	0	Stage 1
1245	0	Stage 2
925	0	Stage 2
2914	0	Stage 3
588	0	Stage 1
537	0	Stage 1
924	0	Stage 1
2325	0	Stage 1
2084	0	Stage 1
1535	0	Stage 2
1861	0	Stage 1
2014	0	Stage 2
2877	0	Stage 1
2426	1	Stage 1
2179	0	Stage 2
2489	1	Stage 4
1394	0	Stage 1
1815	0	Stage 2
1269	0	Stage 1
2226	0	Stage 1
897	0	Stage 2
2856	0	Stage 2
2785	0	Stage 1
2792	0	Stage 1
1107	0	Stage 1
1850	0	Stage 1
2674	0	Stage 2
1317	0	Stage 2
1231	0	Stage 3
1261	0	Stage 1
783	0	Stage 1
957	0	Stage 1
2135	0	Stage 3
1618	0	Stage 1
1981	0	Stage 3
1974	0	Stage 1
1198	0	Stage 1
1226	0	Stage 2
1941	0	Stage 4
2681	0	Stage 1
811	0	Stage 1
1211	0	Stage 4
1455	0	Stage 3
2596	0	Stage 2
1140	0	Stage 1
1862	0	Stage 1
1519	0	Stage 3
1394	0	Stage 2
1727	0	Stage 1
1955	0	Stage 2
1771	1	Stage 3
744	0	Stage 1
1384	1	Stage 2
2151	0	Stage 3
800	0	Stage 3
1826	0	Stage 1
756	1	Stage 1
710	1	Stage 1
604	1	Stage 1
2183	0	Stage 1
2359	0	Stage 1
996	0	Stage 2
1300	0	Stage 1
580	0	Stage 1
799	0	Stage 1
2485	0	Stage 3
2746	0	Stage 3
2382	0	Stage 2
1729	0	Stage 2
2353	0	Stage 1
1741	0	Stage 2
1632	0	Stage 1
1225	0	Stage 1
2284	0	Stage 2
1290	0	Stage 1
882	0	Stage 3
1563	0	Stage 3
1337	0	Stage 1
1351	0	Stage 2
1602	0	Stage 1
2310	0	Stage 2
3017	0	Stage 2
2998	0	Stage 1
2974	0	Stage 2
545	0	Stage 2
2165	0	Stage 2
1513	0	Stage 1
1307	0	Stage 2
957	1	Stage 1
2204	0	Stage 2
2191	0	Stage 1
3061	0	Stage 2
2248	0	Stage 2
2906	0	Stage 2
2917	0	Stage 1
595	0	Stage 3
1486	0	Stage 3
2676	0	Stage 2
677	0	Stage 2
1254	0	Stage 1
1499	0	Stage 1
2450	0	Stage 3
910	0	Stage 1
2164	0	Stage 2
2266	0	Stage 1
1777	0	Stage 2
2267	0	Stage 3
2681	0	Stage 3
1198	0	Stage 2
1295	0	Stage 1
2115	0	Stage 1
2806	0	Stage 1
1581	1	Stage 4
2283	1	Stage 3
1449	0	Stage 2
1815	0	Stage 3
736	0	Stage 2
1854	0	Stage 1
2143	0	Stage 2
1917	0	Stage 2
2826	0	Stage 1
832	1	Stage 1
1652	0	Stage 2
2998	0	Stage 1
1213	0	Stage 2
1969	0	Stage 2
918	0	Stage 1
1190	0	Stage 1
2675	0	Stage 1
588	0	Stage 2
2996	0	Stage 2
2672	0	Stage 1
1191	0	Stage 2
2325	0	Stage 2
2028	0	Stage 1
428	1	Stage 3
2365	0	Stage 2
637	0	Stage 3
1174	0	Stage 2
1723	0	Stage 3
1136	0	Stage 1
1129	0	Stage 2
1253	0	Stage 1
2514	0	Stage 3
1084	0	Stage 1
2639	0	Stage 2
506	0	Stage 2
1815	0	Stage 2
1784	0	Stage 1
2035	0	Stage 2
2550	0	Stage 1
2003	0	Stage 2
2965	0	Stage 1
791	0	Stage 1
786	0	Stage 2
1922	1	Stage 3
1540	0	Stage 1
1758	0	Stage 2
1945	0	Stage 2
2186	0	Stage 3
2672	0	Stage 2
852	0	Stage 3
2807	0	Stage 3
649	1	Stage 2
2421	0	Stage 2
2070	0	Stage 2
2099	0	Stage 2
1461	0	Stage 2
2193	1	Stage 1
1220	0	Stage 2
971	0	Stage 2
1564	1	Stage 2
803	1	Stage 2
2814	0	Stage 1
861	0	Stage 2
649	0	Stage 1
2904	0	Stage 1
687	0	Stage 2
891	0	Stage 2
482	0	Stage 2
582	0	Stage 1
2962	0	Stage 3
2417	0	Stage 2
1484	0	Stage 1
2003	0	Stage 1
2233	0	Stage 1
2385	0	Stage 2
2739	0	Stage 2
2862	0	Stage 3
2283	0	Stage 1
2157	0	Stage 1
2794	0	Stage 2
2632	0	Stage 1
994	0	Stage 2
968	0	Stage 1
941	1	Stage 1
1968	0	Stage 1
2918	0	Stage 1
658	0	Stage 1
2074	0	Stage 2
1525	0	Stage 2
1420	0	Stage 1
2064	0	Stage 2
2793	0	Stage 1
1422	0	Stage 2
1874	0	Stage 3
1650	0	Stage 3
1983	0	Stage 1
1961	0	Stage 1
1563	0	Stage 2
2058	0	Stage 3
1911	0	Stage 2
1381	0	Stage 1
638	1	Stage 3
1173	1	Stage 1
2954	0	Stage 3
1507	0	Stage 2
1064	0	Stage 2
1141	1	Stage 1
2522	0	Stage 1
1842	0	Stage 1
1924	0	Stage 2
1149	0	Stage 2
659	0	Stage 2
1149	0	Stage 2
1273	0	Stage 1
1463	1	Stage 1
672	0	Stage 2
1080	0	Stage 2
1070	0	Stage 2
1031	0	Stage 1
1757	0	Stage 1
1677	1	Stage 3
2641	0	Stage 1
2746	0	Stage 2
1791	0	Stage 2
2500	0	Stage 1
992	0	Stage 2
533	0	Stage 2
1065	0	Stage 1
2856	0	Stage 3
939	0	Stage 2
911	0	Stage 1
903	0	Stage 2
548	0	Stage 2
1975	0	Stage 2
1590	0	Stage 1
638	0	Stage 4
2337	0	Stage 1
2378	0	Stage 1
645	0	Stage 2
831	0	Stage 1
1139	0	Stage 2
1149	0	Stage 2
2304	1	Stage 2
1882	0	Stage 3
1861	0	Stage 1
2358	0	Stage 1
2645	0	Stage 1
2742	0	Stage 3
686	1	Stage 1
273	1	Stage 3
1134	1	Stage 1
1706	0	Stage 1
2235	0	Stage 1
2914	0	Stage 1
2190	0	Stage 1
1659	0	Stage 2
2242	0	Stage 2
467	0	Stage 2
2932	0	Stage 1
2779	0	Stage 2
2351	0	Stage 1
2220	0	Stage 1
3010	0	Stage 1
1248	0	Stage 2
2609	0	Stage 1
566	0	Stage 2
1093	1	Stage 2
2823	0	Stage 1
1989	0	Stage 1
2389	0	Stage 1
2177	0	Stage 2
511	0	Stage 2
2814	0	Stage 2
2079	0	Stage 3
326	1	Stage 1
1429	0	Stage 1
2822	0	Stage 1
2725	0	Stage 1
1587	0	Stage 3
2114	0	Stage 3
2787	0	Stage 1
1169	1	Stage 3
961	0	Stage 1
1285	1	Stage 4
2925	0	Stage 2
2016	0	Stage 2
1176	0	Stage 3
1926	0	Stage 2
1699	0	Stage 1
2681	0	Stage 1
1461	0	Stage 2
1408	0	Stage 2
2879	0	Stage 2
1883	1	Stage 4
1982	0	Stage 1
1625	0	Stage 2
2038	0	Stage 1
2583	0	Stage 2
2609	0	Stage 3
1422	0	Stage 1
1841	0	Stage 1
1503	0	Stage 1
2708	0	Stage 2
1653	0	Stage 2
1864	0	Stage 3
2605	0	Stage 1
1777	0	Stage 1
265	1	Stage 3
594	0	Stage 2
1519	0	Stage 2
1610	0	Stage 2
2849	0	Stage 2
705	0	Stage 2
1303	0	Stage 2
910	0	Stage 1
2154	0	Stage 2
1343	0	Stage 1
2029	0	Stage 4
1581	0	Stage 1
2822	0	Stage 1
2483	0	Stage 2
903	0	Stage 3
1541	0	Stage 2
2200	0	Stage 2
2323	0	Stage 1
1766	0	Stage 3
923	0	Stage 2
1504	1	Stage 2
2179	0	Stage 3
461	0	Stage 2
638	0	Stage 3
3015	0	Stage 3
2317	0	Stage 2
519	0	Stage 1
1399	0	Stage 2
1692	0	Stage 3
1430	0	Stage 1
1513	0	Stage 2
1679	0	Stage 1
1561	0	Stage 1
1301	0	Stage 3
1370	0	Stage 3
656	0	Stage 1
1191	0	Stage 1
2429	0	Stage 2
588	0	Stage 1
526	0	Stage 1
1449	0	Stage 1
3184	0	Stage 2
2723	0	Stage 2
1842	0	Stage 1
2080	0	Stage 3
2844	0	Stage 3
2868	0	Stage 2
2469	0	Stage 1
863	0	Stage 3
730	0	Stage 2
1455	0	Stage 1
1237	0	Stage 1
2080	0	Stage 1
526	0	Stage 2
2081	0	Stage 3
2203	0	Stage 2
2808	0	Stage 2
2081	0	Stage 1
777	0	Stage 2
877	0	Stage 3
547	0	Stage 3
2317	0	Stage 2
2172	0	Stage 3
2403	0	Stage 3
1996	0	Stage 2
974	0	Stage 2
655	0	Stage 2
874	0	Stage 2
1814	0	Stage 1
1402	0	Stage 1
537	0	Stage 2
2585	0	Stage 2
2127	1	Stage 2
626	1	Stage 1
2471	0	Stage 3
1248	1	Stage 3
1742	0	Stage 3
2863	0	Stage 2
376	1	Stage 2
1301	0	Stage 2
1086	0	Stage 1
2442	0	Stage 3
1853	0	Stage 2
1862	0	Stage 2
1217	0	Stage 3
2486	0	Stage 1
1612	0	Stage 1
1147	0	Stage 1
744	0	Stage 2
2911	0	Stage 1
1356	1	Stage 2
430	1	Stage 2
1484	0	Stage 1
1783	0	Stage 1
898	0	Stage 2
1273	0	Stage 3
505	0	Stage 2
1709	0	Stage 1
2438	0	Stage 2
2757	0	Stage 3
1581	0	Stage 2
1714	0	Stage 1
909	0	Stage 2
937	0	Stage 1
3024	0	Stage 2
561	0	Stage 2
2380	0	Stage 2
1689	0	Stage 1
2949	0	Stage 2
1478	0	Stage 2
833	0	Stage 1
1787	0	Stage 1
768	0	Stage 2
2708	0	Stage 3
719	0	Stage 1
3052	0	Stage 1
1094	0	Stage 2
1500	0	Stage 1
2960	0	Stage 2
3033	0	Stage 2
2956	1	Stage 3
1022	0	Stage 2
1990	0	Stage 1
609	0	Stage 3
630	0	Stage 2
2105	0	Stage 2
826	0	Stage 2
1190	0	Stage 1
1741	0	Stage 1
1539	0	Stage 2
2907	0	Stage 1
2206	0	Stage 1
2182	0	Stage 1
1475	0	Stage 1
457	0	Stage 2
2393	0	Stage 2
967	0	Stage 1
651	0	Stage 2
1871	0	Stage 2
1724	1	Stage 2
757	0	Stage 1
2458	0	Stage 2
1258	0	Stage 1
3012	0	Stage 3
2532	1	Stage 3
1374	0	Stage 1
643	0	Stage 2
716	0	Stage 2
466	1	Stage 3
1651	0	Stage 1
2799	0	Stage 3
1713	0	Stage 2
1747	1	Stage 2
2721	0	Stage 2
2154	0	Stage 2
1882	0	Stage 2
1855	0	Stage 2
1251	0	Stage 2
594	0	Stage 1
610	0	Stage 2
2667	0	Stage 1
1232	0	Stage 1
1787	0	Stage 3
559	0	Stage 2
1478	0	Stage 2
2672	0	Stage 1
1871	0	Stage 1
3044	1	Stage 4
1211	0	Stage 1
2658	0	Stage 1
904	0	Stage 1
1776	0	Stage 3
2681	0	Stage 2
1276	0	Stage 2
1646	0	Stage 2
1814	0	Stage 1
1059	0	Stage 3
2597	0	Stage 2
2092	0	Stage 2
1682	0	Stage 3
722	0	Stage 3
1148	0	Stage 2
2168	0	Stage 1
2983	0	Stage 2
1944	0	Stage 2
434	0	Stage 2
2351	0	Stage 2
2771	0	Stage 2
1023	1	Stage 4
1793	0	Stage 1
1514	0	Stage 2
1463	0	Stage 1
1400	0	Stage 2
2866	0	Stage 1
3016	0	Stage 2
1862	0	Stage 3
3070	1	Stage 4
2506	0	Stage 1
834	0	Stage 2
1349	0	Stage 1
1582	0	Stage 2
909	0	Stage 1
2855	0	Stage 1
1939	0	Stage 3
2813	0	Stage 3
492	0	Stage 2
3004	0	Stage 3
1023	0	Stage 1
2325	0	Stage 1
1927	0	Stage 3
1851	1	Stage 2
926	0	Stage 2
904	0	Stage 1
2423	0	Stage 1
1007	0	Stage 1
1358	0	Stage 2
896	0	Stage 2
634	1	Stage 4
2360	0	Stage 2
2331	1	Stage 1
3018	0	Stage 1
673	0	Stage 1
1233	0	Stage 1
1706	0	Stage 3
1393	0	Stage 3
2234	0	Stage 1
1575	0	Stage 2
1826	0	Stage 2
447	0	Stage 1
2280	0	Stage 1
1597	0	Stage 4
1542	0	Stage 2
1183	0	Stage 1
526	0	Stage 1
2402	0	Stage 1
2757	1	Stage 1
2100	0	Stage 3
2107	0	Stage 2
504	1	Stage 3
596	0	Stage 1
2947	0	Stage 3
540	0	Stage 2
1864	0	Stage 3
3019	0	Stage 1
605	1	Stage 2
768	0	Stage 1
601	1	Stage 2
1183	0	Stage 2
1574	1	Stage 2
953	0	Stage 1
2156	0	Stage 3
1140	0	Stage 1
1259	0	Stage 2
799	0	Stage 1
2844	0	Stage 1
2263	0	Stage 1
1482	0	Stage 1
1664	0	Stage 2
716	0	Stage 3
1343	0	Stage 1
2725	0	Stage 2
2212	0	Stage 2
2077	0	Stage 1
1318	0	Stage 1
484	0	Stage 2
1324	0	Stage 1
684	0	Stage 1
2003	0	Stage 2
2464	0	Stage 2
1730	0	Stage 3
1461	1	Stage 1
933	0	Stage 2
1713	0	Stage 2
2452	0	Stage 1
2780	0	Stage 1
1380	0	Stage 2
1986	0	Stage 2
1358	0	Stage 3
2904	0	Stage 1
1201	1	Stage 2
623	0	Stage 2
1484	0	Stage 3
1351	0	Stage 3
2821	0	Stage 1
912	0	Stage 1
2220	0	Stage 1
450	0	Stage 1
2578	0	Stage 2
1708	0	Stage 2
1079	0	Stage 1
52	1	Stage 4
1268	0	Stage 3
751	0	Stage 3
2518	0	Stage 3
2483	0	Stage 2
1167	0	Stage 3
2240	0	Stage 2
2435	0	Stage 1
2088	0	Stage 2
974	0	Stage 1
1129	0	Stage 2
2193	0	Stage 3
2298	0	Stage 3
1434	0	Stage 1
499	0	Stage 2
1303	0	Stage 2
533	0	Stage 2
219	1	Stage 3
1231	0	Stage 3
2569	0	Stage 2
1356	0	Stage 2
891	0	Stage 1
3137	0	Stage 1
1610	0	Stage 2
862	0	Stage 1
1796	1	Stage 3
492	0	Stage 2
883	0	Stage 1
1542	0	Stage 3
968	0	Stage 1
2792	0	Stage 2
769	0	Stage 1
736	0	Stage 1
880	0	Stage 2
2183	0	Stage 1
2955	0	Stage 1
2941	0	Stage 2
1875	0	Stage 1
630	0	Stage 1
2190	0	Stage 1
763	0	Stage 3
1541	1	Stage 1
2029	0	Stage 3
2892	0	Stage 1
1442	0	Stage 1
595	0	Stage 2
2487	0	Stage 2
2058	0	Stage 2
1954	0	Stage 2
2156	0	Stage 1
595	0	Stage 1
427	1	Stage 1
792	0	Stage 1
2133	0	Stage 1
630	0	Stage 3
2029	0	Stage 2
943	0	Stage 1
2896	0	Stage 1
929	0	Stage 2
593	0	Stage 1
1243	1	Stage 2
2932	0	Stage 2
1325	0	Stage 2
1311	0	Stage 1
755	0	Stage 2
2991	0	Stage 2
1708	0	Stage 2
2714	0	Stage 1
1248	0	Stage 2
3001	0	Stage 2
2723	0	Stage 1
2483	0	Stage 2
1134	0	Stage 3
2179	0	Stage 2
845	1	Stage 3
2190	0	Stage 2
1980	0	Stage 1
1483	0	Stage 3
1442	0	Stage 1
1336	0	Stage 2
2127	0	Stage 2
707	1	Stage 2
1906	0	Stage 1
2974	0	Stage 1
2611	0	Stage 2
1871	0	Stage 1
979	0	Stage 2
1546	0	Stage 1
772	1	Stage 3
2317	0	Stage 1
2172	0	Stage 2
1706	0	Stage 1
2511	0	Stage 2
1827	0	Stage 2
1801	0	Stage 2
440	0	Stage 2
1455	0	Stage 2
3037	0	Stage 2
2850	0	Stage 1
2752	0	Stage 2
1630	0	Stage 1
2423	0	Stage 2
691	0	Stage 1
2625	0	Stage 1
1134	0	Stage 2
198	1	Stage 1
1696	0	Stage 2
2462	0	Stage 1
820	0	Stage 1
3124	0	Stage 4
1657	0	Stage 1
3065	0	Stage 1
2501	0	Stage 2
2111	1	Stage 1
953	0	Stage 2
1414	0	Stage 2
1512	0	Stage 1
1589	0	Stage 3
805	0	Stage 1
2868	0	Stage 2
1514	0	Stage 2
596	0	Stage 1
862	0	Stage 2
1570	0	Stage 1
1447	0	Stage 2
876	0	Stage 2
1511	0	Stage 1
527	0	Stage 1
1535	0	Stage 2
1709	0	Stage 1
2463	0	Stage 1
2002	0	Stage 3
2197	0	Stage 1
2630	0	Stage 2
562	0	Stage 3
1667	0	Stage 2
519	0	Stage 1
758	0	Stage 1
513	0	Stage 3
775	0	Stage 3
2212	0	Stage 3
999	1	Stage 3
1609	0	Stage 2
1792	1	Stage 2
1388	0	Stage 1
2745	0	Stage 3
1336	1	Stage 2
1381	0	Stage 1
769	0	Stage 2
2633	0	Stage 2
2953	0	Stage 1
973	0	Stage 1
1345	0	Stage 1
2725	0	Stage 2
2794	0	Stage 3
2758	0	Stage 1
2330	0	Stage 2
2430	0	Stage 1
764	0	Stage 1
2046	0	Stage 1
2017	0	Stage 2
667	0	Stage 3
2233	0	Stage 1
383	1	Stage 4
1979	0	Stage 2
1471	0	Stage 2
1652	0	Stage 2
1939	0	Stage 1
1206	0	Stage 1
2477	0	Stage 1
1356	0	Stage 2
2513	0	Stage 1
3242	0	Stage 2
921	1	Stage 3
2246	0	Stage 2
2365	0	Stage 1
2610	0	Stage 3
848	0	Stage 4
2910	0	Stage 1
2263	0	Stage 3
716	1	Stage 2
1275	0	Stage 3
1841	0	Stage 1
2022	0	Stage 2
1310	0	Stage 1
1022	0	Stage 2
2732	0	Stage 2
219	1	Stage 1
1664	0	Stage 2
887	0	Stage 3
2611	0	Stage 1
2205	0	Stage 2
2507	0	Stage 1
1710	0	Stage 1
2269	0	Stage 1
2424	0	Stage 3
1679	0	Stage 1
1101	0	Stage 1
2273	0	Stage 3
2357	0	Stage 1
301	1	Stage 2
738	1	Stage 3
744	0	Stage 1
1335	0	Stage 1
1007	0	Stage 4
2296	0	Stage 1
545	0	Stage 1
1175	1	Stage 1
1378	0	Stage 1
1426	0	Stage 2
603	0	Stage 3
867	0	Stage 1
1513	0	Stage 1
2974	0	Stage 1
2633	0	Stage 2
2281	0	Stage 2
855	0	Stage 3
624	0	Stage 1
482	0	Stage 1
1392	0	Stage 2
1618	0	Stage 2
2717	0	Stage 3
510	0	Stage 1
1029	0	Stage 2
2056	0	Stage 3
2792	0	Stage 1
1435	0	Stage 2
462	0	Stage 2
526	0	Stage 3
1854	0	Stage 1
2064	0	Stage 2
1240	0	Stage 3
1274	0	Stage 1
854	0	Stage 2
498	0	Stage 2
2807	0	Stage 1
1763	0	Stage 2
1647	0	Stage 2
1192	0	Stage 2
1253	1	Stage 2
1459	1	Stage 2
1609	0	Stage 1
1198	0	Stage 1
1924	0	Stage 2
1020	1	Stage 1
1596	0	Stage 2
1297	0	Stage 1
2114	0	Stage 1
2585	0	Stage 1
2555	0	Stage 3
1122	0	Stage 1
1916	1	Stage 2
1248	0	Stage 1
1854	1	Stage 3
1030	0	Stage 2
1711	1	Stage 2
1834	0	Stage 2
981	0	Stage 1
1042	1	Stage 3
1323	0	Stage 1
2498	0	Stage 1
832	0	Stage 1
1583	0	Stage 2
980	0	Stage 1
1001	0	Stage 2
2849	0	Stage 1
2417	0	Stage 2
588	0	Stage 2
2371	0	Stage 1
1814	0	Stage 2
1129	0	Stage 1
1190	0	Stage 2
635	0	Stage 3
1850	0	Stage 1
1294	0	Stage 1
607	0	Stage 1
1091	1	Stage 1
2301	0	Stage 3
1576	0	Stage 3
1570	0	Stage 2
516	0	Stage 1
779	0	Stage 3
3369	1	Stage 3
1860	1	Stage 1
1518	0	Stage 3
2396	0	Stage 2
869	0	Stage 2
603	0	Stage 1
886	1	Stage 2
435	0	Stage 1
1028	0	Stage 2
667	0	Stage 2
1821	0	Stage 2
1087	0	Stage 2
498	1	Stage 3
2175	0	Stage 1
1429	0	Stage 1
2200	0	Stage 1
2011	0	Stage 2
1913	0	Stage 2
887	0	Stage 2
2367	0	Stage 3
1331	0	Stage 3
1869	0	Stage 2
2149	0	Stage 1
2120	0	Stage 3
2162	0	Stage 1
2122	0	Stage 1
2819	0	Stage 3
1311	0	Stage 2
2112	0	Stage 1
1301	0	Stage 3
2178	0	Stage 1
1911	0	Stage 2
1982	0	Stage 1
2737	0	Stage 2
1671	0	Stage 1
2711	0	Stage 2
2022	0	Stage 2
784	0	Stage 2
2619	0	Stage 1
527	1	Stage 2
2984	0	Stage 1
1975	0	Stage 1
863	1	Stage 4
1049	0	Stage 1
1337	0	Stage 1
524	0	Stage 2
1924	0	Stage 2
2648	0	Stage 2
835	1	Stage 1
1419	0	Stage 2
1296	0	Stage 1
2896	0	Stage 1
2445	0	Stage 1
1717	1	Stage 1
1654	0	Stage 4
1168	1	Stage 1
2871	0	Stage 1
3377	1	Stage 4
1870	0	Stage 1
1457	0	Stage 1
971	0	Stage 1
2470	0	Stage 1
1341	1	Stage 2
1369	1	Stage 1
1638	0	Stage 1
889	0	Stage 2
890	0	Stage 1
2417	0	Stage 1
1946	0	Stage 1
1520	1	Stage 3
1022	0	Stage 1
2871	0	Stage 1
48	1	Stage 1
1125	0	Stage 2
2338	0	Stage 1
1080	0	Stage 2
1444	0	Stage 1
2969	0	Stage 1
1301	0	Stage 2
737	0	Stage 2
3017	0	Stage 1
2886	0	Stage 2
665	0	Stage 3
1456	0	Stage 2
1506	0	Stage 1
2289	0	Stage 3
924	0	Stage 2
1617	0	Stage 2
1448	0	Stage 1
1889	0	Stage 1
1456	0	Stage 1
1449	0	Stage 1
2154	0	Stage 2
1170	0	Stage 1
929	0	Stage 3
2865	0	Stage 3
926	0	Stage 2
2096	1	Stage 3
446	1	Stage 2
391	1	Stage 3
2792	0	Stage 2
170	1	Stage 4
1721	0	Stage 2
1344	0	Stage 1
2079	0	Stage 2
383	1	Stage 3
2309	0	Stage 1
2556	0	Stage 2
1353	0	Stage 1
954	0	Stage 2
3068	0	Stage 1
659	1	Stage 2
1875	0	Stage 1
1329	0	Stage 3
2759	0	Stage 1
1953	0	Stage 2
2088	0	Stage 2
1261	0	Stage 1
1841	0	Stage 2
1189	0	Stage 2
463	0	Stage 1
2058	0	Stage 3
1979	0	Stage 2
2891	0	Stage 2
1489	0	Stage 1
2424	0	Stage 1
3262	0	Stage 2
2633	0	Stage 1
1897	0	Stage 1
2557	0	Stage 3
1051	0	Stage 2
1267	0	Stage 3
2134	0	Stage 2
1828	0	Stage 1
681	0	Stage 1
2367	0	Stage 3
2749	0	Stage 2
2980	0	Stage 2
1202	0	Stage 2
1442	0	Stage 2
1356	0	Stage 1
1554	0	Stage 2
445	1	Stage 2
2863	0	Stage 2
1263	1	Stage 4
1967	0	Stage 2
237	1	Stage 3
1282	0	Stage 2
923	0	Stage 2
842	0	Stage 3
1716	0	Stage 1
1359	0	Stage 1
889	0	Stage 2
2290	0	Stage 2
2354	0	Stage 1
1685	0	Stage 3
1618	0	Stage 1
814	0	Stage 1
1388	0	Stage 2
2827	1	Stage 4
2367	1	Stage 3
331	1	Stage 2
1505	0	Stage 3
2332	0	Stage 2
1652	0	Stage 2
2862	0	Stage 1
4368	0	Stage 4
1972	0	Stage 2
625	0	Stage 1
1506	0	Stage 2
707	0	Stage 2
839	0	Stage 2
1281	0	Stage 2
947	1	Stage 4
956	1	Stage 2
2590	0	Stage 2
693	0	Stage 3
678	0	Stage 1
1444	0	Stage 2
512	0	Stage 1
1042	0	Stage 2
1861	0	Stage 3
2547	0	Stage 2
2933	0	Stage 2
3058	0	Stage 2
2655	0	Stage 1
1842	0	Stage 1
2898	0	Stage 1
2226	0	Stage 2
2582	0	Stage 3
2025	0	Stage 1
473	1	Stage 2
1024	0	Stage 2
2744	0	Stage 1
885	1	Stage 2
2140	0	Stage 1
856	0	Stage 3
1996	0	Stage 1
2613	0	Stage 2
2569	0	Stage 2
1112	0	Stage 1
1750	0	Stage 1
1224	0	Stage 2
2044	0	Stage 1
2003	0	Stage 2
835	0	Stage 2
2588	0	Stage 2
1224	1	Stage 1
2501	0	Stage 1
674	1	Stage 1
1171	0	Stage 3
1842	0	Stage 2
428	1	Stage 3
2553	0	Stage 3
1070	0	Stage 1
1846	0	Stage 1
2508	0	Stage 1
1268	0	Stage 1
2493	0	Stage 2
196	1	Stage 4
2438	0	Stage 1
2471	0	Stage 3
2077	0	Stage 3
2722	0	Stage 1
625	0	Stage 1
1716	0	Stage 2
3072	0	Stage 3
1860	0	Stage 1
505	0	Stage 2
3130	0	Stage 2
1638	0	Stage 1
1588	0	Stage 3
526	0	Stage 3
1926	0	Stage 2
2184	0	Stage 2
2277	1	Stage 2
2773	0	Stage 2
730	0	Stage 1
477	0	Stage 2
1590	0	Stage 2
1507	0	Stage 1
2444	0	Stage 1
853	0	Stage 1
762	0	Stage 3
1589	0	Stage 3
581	0	Stage 2
2799	0	Stage 1
1167	0	Stage 1
296	1	Stage 1
958	0	Stage 2
2968	0	Stage 1
2291	0	Stage 1
845	0	Stage 1
2960	0	Stage 2
2910	0	Stage 1
2529	1	Stage 1
651	0	Stage 1
2233	0	Stage 1
1619	0	Stage 1
1472	0	Stage 1
1387	0	Stage 3
924	0	Stage 2
1344	0	Stage 2
713	0	Stage 2
2350	0	Stage 3
463	0	Stage 2
2836	0	Stage 1
1535	0	Stage 3
2305	0	Stage 1
2834	0	Stage 2
2606	0	Stage 1
2361	0	Stage 3
2218	0	Stage 1
1363	0	Stage 3
2844	0	Stage 2
1303	0	Stage 1
2072	0	Stage 1
1274	0	Stage 1
896	0	Stage 2
1898	0	Stage 2
2469	1	Stage 1
1422	0	Stage 2
1976	0	Stage 3
580	0	Stage 2
2018	0	Stage 3
1272	0	Stage 2
1388	0	Stage 2
1267	0	Stage 1
2276	0	Stage 1
503	0	Stage 2
580	1	Stage 2
2651	0	Stage 2
2862	0	Stage 2
2079	0	Stage 1
2514	0	Stage 1
1623	0	Stage 3
367	1	Stage 2
2949	0	Stage 3
1118	0	Stage 1
2571	0	Stage 1
1448	0	Stage 1
1107	0	Stage 1
1422	0	Stage 3
887	0	Stage 2
2960	0	Stage 3
2500	0	Stage 2
2500	0	Stage 1
601	0	Stage 2
1402	1	Stage 3
197	1	Stage 2
783	1	Stage 1
2476	0	Stage 1
2457	0	Stage 1
2325	0	Stage 1
966	0	Stage 1
1646	0	Stage 1
664	0	Stage 2
974	0	Stage 1
476	0	Stage 2
1737	0	Stage 2
2168	0	Stage 2
2126	0	Stage 2
474	0	Stage 3
490	0	Stage 2
480	0	Stage 2
1429	0	Stage 2
3235	0	Stage 1
761	1	Stage 1
1507	0	Stage 2
3016	0	Stage 2
1619	0	Stage 2
2150	0	Stage 2
2066	0	Stage 2
2575	0	Stage 2
2269	0	Stage 2
1939	0	Stage 2
1141	0	Stage 3
1923	0	Stage 1
517	0	Stage 2
924	0	Stage 1
2952	0	Stage 1
629	0	Stage 2
1002	0	Stage 1
700	0	Stage 2
1561	0	Stage 1
2968	0	Stage 2
2681	0	Stage 2
534	0	Stage 2
2479	0	Stage 2
2643	1	Stage 3
2162	0	Stage 1
2193	0	Stage 3
1426	0	Stage 3
2177	0	Stage 3
2203	0	Stage 1
3017	0	Stage 2
659	0	Stage 1
1262	0	Stage 2
1244	1	Stage 2
1441	0	Stage 2
853	0	Stage 2
1896	0	Stage 2
2835	0	Stage 2
2835	0	Stage 1
1352	0	Stage 1
1430	0	Stage 1
607	0	Stage 3
994	0	Stage 1
827	0	Stage 1
462	0	Stage 2
1031	0	Stage 1
2589	0	Stage 1
2108	0	Stage 1
1191	0	Stage 2
2151	0	Stage 2
989	0	Stage 1
1492	0	Stage 3
722	0	Stage 1
2049	0	Stage 2
2668	0	Stage 1
1419	0	Stage 1
1937	0	Stage 2
2298	0	Stage 2
807	0	Stage 2
1287	1	Stage 1
2645	0	Stage 1
2364	0	Stage 1
2276	0	Stage 1
1187	1	Stage 1
1645	0	Stage 2
2086	0	Stage 1
1709	0	Stage 1
2001	0	Stage 1
1144	1	Stage 1
2515	0	Stage 1
2506	0	Stage 1
1044	0	Stage 1
1792	0	Stage 1
71	1	Stage 4
2546	0	Stage 2
2967	0	Stage 2
3060	0	Stage 1
2882	0	Stage 2
453	1	Stage 3
1031	1	Stage 2
1386	0	Stage 2
678	0	Stage 1
3192	0	Stage 2
1710	0	Stage 1
1708	0	Stage 2
2438	0	Stage 2
484	0	Stage 1
1239	0	Stage 1
1654	0	Stage 2
664	0	Stage 3
1595	0	Stage 3
1895	0	Stage 1
1100	0	Stage 2
1085	0	Stage 2
2120	0	Stage 1
2310	0	Stage 2
1058	0	Stage 1
1848	0	Stage 2
324	1	Stage 2
729	0	Stage 3
2724	0	Stage 2
3057	0	Stage 3
722	0	Stage 2
2939	0	Stage 1
2296	0	Stage 1
2274	0	Stage 2
2205	0	Stage 2
2877	0	Stage 2
1203	0	Stage 2
727	0	Stage 1
2953	0	Stage 2
536	0	Stage 2
1955	0	Stage 2
1087	0	Stage 1
1416	0	Stage 3
2063	0	Stage 2
1421	0	Stage 2
1531	0	Stage 1
877	1	Stage 1
484	1	Stage 1
1862	0	Stage 2
2214	0	Stage 2
557	1	Stage 3
1702	1	Stage 2
1378	0	Stage 1
1485	0	Stage 1
2697	0	Stage 2
1780	0	Stage 1
1253	1	Stage 1
995	0	Stage 1
895	0	Stage 2
2025	0	Stage 1
1952	0	Stage 3
1792	0	Stage 1
1300	0	Stage 1
1829	0	Stage 1
2799	0	Stage 2
2064	0	Stage 2
2975	0	Stage 1
1028	0	Stage 1
1168	0	Stage 1
3058	0	Stage 2
1240	0	Stage 1
1778	0	Stage 3
2702	0	Stage 2
901	0	Stage 2
2444	0	Stage 1
1583	0	Stage 1
3003	0	Stage 2
485	0	Stage 3
2633	0	Stage 1
1951	0	Stage 1
1514	0	Stage 2
1282	0	Stage 2
1099	0	Stage 1
968	0	Stage 2
2910	0	Stage 1
2736	0	Stage 2
1603	0	Stage 1
2689	0	Stage 2
2681	0	Stage 1
2266	0	Stage 2
526	0	Stage 1
1206	0	Stage 3
1805	0	Stage 1
679	0	Stage 2
533	0	Stage 2
2826	0	Stage 1
2778	0	Stage 2
904	0	Stage 1
1772	0	Stage 2
504	0	Stage 1
1437	0	Stage 2
950	1	Stage 2
1983	0	Stage 2
1211	0	Stage 1
1720	0	Stage 2
2745	0	Stage 1
666	0	Stage 2
1569	0	Stage 1
2584	0	Stage 3
1715	0	Stage 2
791	0	Stage 2
1472	0	Stage 1
1472	0	Stage 2
916	1	Stage 3
2340	0	Stage 2
715	0	Stage 3
1563	0	Stage 2
1539	0	Stage 2
1569	0	Stage 1
1048	0	Stage 1
1962	0	Stage 2
2660	0	Stage 1
842	0	Stage 3
665	0	Stage 1
1506	0	Stage 1
433	0	Stage 1
2259	0	Stage 2
873	0	Stage 2
951	0	Stage 2
1877	0	Stage 2
1408	0	Stage 3
1363	0	Stage 1
1456	0	Stage 3
1924	0	Stage 2
1724	0	Stage 1
1325	0	Stage 1
2814	0	Stage 1
2157	0	Stage 2
1966	0	Stage 2
863	0	Stage 3
1092	1	Stage 2
[truncated: 769 more rows]

## Sheet: Fig3b
Time (days)	Event	CIT256
2583	0	Normal like
1041	0	LumB
1804	1	LumB
1215	0	LumB
1609	0	Normal like
1692	0	LumA
484	0	LumA
2108	0	LumB
1876	0	LumC
847	0	Normal like
831	0	LumB
829	0	LumB
2228	0	LumA
884	0	LumC
1364	0	Basal like
988	0	Basal like
953	1	LumA
660	0	LumA
1431	1	Normal like
2311	0	LumA
1849	0	LumA
2337	0	Basal like
1616	0	LumA
539	0	Normal like
1167	0	LumA
2984	0	LumC
3011	0	LumC
1850	1	LumA
1540	0	LumC
1507	0	LumA
2218	0	LumA
1255	0	LumC
2051	0	Normal like
1433	1	LumC
1503	0	mAPO
2393	0	Normal like
2003	0	Basal like
1484	0	LumB
2917	0	LumA
483	0	LumA
2392	0	LumC
927	1	Basal like
2597	0	LumA
1009	0	Normal like
958	0	LumC
1903	0	LumA
2136	0	mAPO
1113	0	Basal like
1772	0	Normal like
2113	0	LumA
2883	0	LumA
2178	0	Normal like
1568	0	mAPO
1429	0	LumA
1954	0	Normal like
1638	0	mAPO
2186	0	LumC
643	0	Normal like
1640	0	Basal like
2094	0	LumA
2116	0	Normal like
622	0	Normal like
363	1	mAPO
1648	1	LumC
1406	0	mAPO
1899	0	LumC
1202	0	LumA
2247	0	LumA
2303	0	Normal like
2800	0	Normal like
2059	0	LumA
757	0	mAPO
1814	0	LumB
560	0	LumA
490	0	Basal like
279	1	LumC
751	0	Basal like
1897	0	Normal like
1925	0	LumA
1927	0	LumB
1617	0	LumA
1204	0	LumC
1195	0	Normal like
195	1	LumC
2682	0	Normal like
2142	0	mAPO
515	0	LumC
1308	0	LumB
2479	0	Normal like
1807	0	LumA
1918	0	LumA
1030	0	LumA
2477	0	LumA
1030	0	LumA
1153	0	Basal like
2012	1	LumB
1734	0	Normal like
2520	0	LumA
923	0	LumA
2548	0	LumA
2924	0	Basal like
863	0	Normal like
2829	1	LumC
767	1	LumB
2956	0	LumA
2785	0	LumB
1897	0	LumC
2877	0	mAPO
2884	0	Normal like
1604	0	Normal like
2784	0	Normal like
951	0	LumC
911	0	Basal like
1738	0	LumC
1654	1	mAPO
2674	0	LumB
1001	0	LumA
506	0	LumB
1574	0	LumB
488	0	LumC
2822	0	LumC
565	0	Normal like
2218	0	LumA
1449	0	LumC
2240	0	Normal like
2933	0	Normal like
2380	0	LumC
2241	0	Normal like
2156	0	Basal like
2588	0	LumB
582	0	Basal like
1386	0	Normal like
2744	0	LumC
484	0	LumA
1049	0	LumB
2877	0	LumC
1429	0	LumA
1447	0	LumA
2843	0	mAPO
1630	0	LumC
705	1	Basal like
1293	0	LumA
2882	0	LumA
2206	0	Basal like
448	0	LumC
1379	0	mAPO
1980	0	LumA
431	1	Basal like
1037	0	Basal like
3019	0	Normal like
1666	0	LumA
553	0	LumA
1093	0	Normal like
728	0	LumC
2876	0	LumA
1749	0	LumA
597	0	LumA
1120	0	LumA
502	0	LumB
2680	0	Normal like
1983	0	mAPO
1421	0	Normal like
2175	0	LumA
1982	0	LumA
1388	1	LumA
1582	0	LumA
1862	0	LumA
2528	0	Normal like
547	0	Normal like
623	0	mAPO
2750	0	LumA
2402	0	LumA
481	0	LumB
2646	0	Normal like
1302	0	Normal like
1713	0	LumC
1220	0	LumB
1849	1	Normal like
849	0	mAPO
1398	0	LumB
853	0	Normal like
1622	0	LumB
2486	0	Basal like
843	1	LumB
1518	0	LumA
806	0	LumA
821	0	Normal like
1589	0	Normal like
769	0	LumC
1303	0	LumB
1556	0	mAPO
1512	0	LumA
1554	0	LumA
594	0	Normal like
643	0	mAPO
713	0	LumC
1818	0	LumA
2931	0	LumA
791	0	LumB
798	0	LumB
1944	0	Normal like
2878	0	Normal like
2762	1	Normal like
511	0	Basal like
1339	0	LumA
1429	0	Normal like
1882	0	Normal like
1553	0	mAPO
1475	0	LumB
1583	0	Basal like
2514	0	LumC
1286	1	mAPO
2645	0	Normal like
1129	0	LumA
1447	0	Normal like
2332	0	LumA
2137	0	Normal like
2168	0	Normal like
1336	0	LumA
835	0	Basal like
840	0	LumB
1689	0	LumC
1273	0	Normal like
836	1	Basal like
2666	0	LumA
2651	0	LumB
734	0	LumA
931	0	Normal like
1925	0	LumA
2800	0	LumA
1147	0	LumB
1975	0	LumA
1965	0	LumA
1059	0	Normal like
2189	0	LumA
2592	0	LumA
1135	0	Normal like
1105	1	Basal like
2603	0	Normal like
866	0	LumA
2641	0	LumA
1423	0	LumA
926	0	Normal like
1105	0	Normal like
713	0	mAPO
1946	0	LumA
1239	0	LumC
2178	0	Normal like
1843	1	LumA
1931	0	mAPO
2478	0	LumC
475	0	LumB
1455	0	LumB
1430	1	LumC
2855	0	LumA
1234	0	LumA
1461	1	LumC
907	1	LumA
2725	0	LumA
1734	0	LumB
2455	0	mAPO
2528	0	LumB
2016	1	LumC
2043	0	LumA
2407	0	LumA
2402	0	Normal like
2550	0	LumC
1708	0	LumB
2975	0	LumB
2332	0	LumC
2801	0	LumA
485	0	LumB
987	0	Normal like
744	0	Normal like
761	0	LumC
3002	0	Normal like
1427	0	Normal like
1359	0	Basal like
2241	0	Normal like
2295	0	LumA
1742	0	Normal like
705	0	LumA
1064	0	LumA
1442	0	Normal like
2746	0	LumA
2868	0	LumC
2588	0	LumB
2394	0	LumB
1773	0	LumA
603	0	mAPO
959	0	mAPO
750	0	mAPO
2178	0	Normal like
1855	0	LumC
1864	0	LumA
2023	0	Basal like
737	0	LumB
474	0	LumB
460	0	LumA
2323	0	LumB
2316	0	Basal like
1322	0	LumA
2834	0	Normal like
2808	0	LumC
2802	0	Normal like
2081	0	LumA
1150	0	LumC
2710	0	Basal like
785	0	Normal like
733	0	Basal like
1112	0	LumA
2514	0	LumA
1265	0	LumC
1318	0	LumC
2213	0	Basal like
1335	0	Normal like
1366	0	Basal like
867	1	Basal like
1961	0	LumC
572	0	LumB
1986	0	LumB
740	0	Basal like
1700	0	LumA
1581	1	Basal like
1304	0	LumA
1911	0	LumC
2702	0	LumC
1814	0	LumC
930	0	LumA
2689	0	mAPO
1695	0	LumA
505	0	LumA
1087	0	LumC
1078	0	LumC
1195	0	Basal like
2752	0	LumA
2175	0	LumA
1511	0	mAPO
2444	0	Basal like
3058	0	LumC
2501	0	LumA
1560	0	LumC
950	0	LumB
876	0	LumB
1573	0	mAPO
2401	1	LumA
2186	0	LumA
530	0	Normal like
1806	0	LumA
566	0	Basal like
2323	0	Normal like
764	0	LumA
1603	0	Normal like
1182	0	Basal like
545	0	LumB
2129	0	LumA
2136	1	LumB
2490	0	LumA
2290	0	LumB
1666	0	LumB
1247	0	Basal like
743	0	LumA
1728	0	Normal like
1048	0	mAPO
1667	0	LumC
1386	0	LumA
1042	1	LumC
1227	0	LumA
2935	0	mAPO
2938	0	LumA
839	0	LumC
2500	0	Normal like
719	1	LumC
2176	0	Normal like
2882	0	LumA
589	0	LumC
1897	0	LumC
1968	0	LumA
1559	0	mAPO
2275	0	Normal like
1307	0	Normal like
1097	0	LumA
2463	0	LumA
2711	0	LumA
1938	0	Normal like
1197	1	Normal like
2739	0	LumC
1934	0	Normal like
1338	0	LumB
1562	0	LumC
888	0	Basal like
681	0	LumA
470	0	LumB
2724	0	LumA
2008	0	LumC
1493	0	Basal like
721	0	mAPO
2351	1	Normal like
334	1	mAPO
1455	0	LumA
132	1	LumA
2156	0	LumA
720	0	LumB
2935	0	Normal like
469	0	LumA
1462	0	LumA
1210	0	Normal like
2513	0	LumA
1043	0	Basal like
608	0	Basal like
1973	0	LumC
1408	1	LumA
1119	0	LumA
2659	0	Normal like
1786	0	LumA
1604	1	LumB
2574	0	LumB
1148	0	LumB
2576	0	LumA
2543	0	LumB
1597	1	LumC
2609	0	LumA
2571	0	LumA
2373	0	LumA
2116	0	Normal like
1728	0	LumB
1252	0	LumC
2521	0	LumC
1337	0	Normal like
2296	0	LumA
1836	0	LumA
1016	0	Basal like
298	1	Basal like
75	1	LumC
2156	0	LumA
2501	0	LumA
2401	0	LumA
2976	0	LumB
1940	0	mAPO
562	0	mAPO
889	0	mAPO
1724	0	Basal like
2541	0	Basal like
3018	0	LumB
2444	0	LumA
2634	0	LumA
1706	0	LumA
2745	0	Normal like
2653	0	LumA
2479	0	Normal like
1622	0	LumA
1632	0	Normal like
1219	0	LumB
2611	0	LumA
1230	0	LumA
1932	0	Basal like
762	0	Normal like
395	1	LumA
1426	0	LumA
512	0	LumA
2330	0	LumC
972	0	LumA
2227	0	Normal like
1470	0	LumB
1598	0	LumA
1843	0	Normal like
447	1	Basal like
1974	0	Normal like
2368	0	LumC
1518	0	LumA
978	0	LumA
2276	0	LumA
778	0	LumB
2298	0	Normal like
1091	0	LumB
678	0	LumA
2074	0	LumB
1202	0	Basal like
2109	1	LumA
2232	0	LumA
2878	0	LumA
1020	0	Normal like
993	0	mAPO
2219	1	Normal like
2228	0	Normal like
2962	0	Normal like
2996	0	Basal like
2016	0	Normal like
2841	0	mAPO
2076	1	LumC
855	1	Normal like
151	1	LumA
2323	0	LumA
2798	0	LumA
2063	0	LumC
2099	0	LumA
1917	0	Normal like
2193	0	LumA
1001	0	LumA
2728	0	Basal like
1022	0	LumB
2450	0	LumA
1846	0	LumC
2012	1	Normal like
2347	0	LumA
2882	0	LumB
1128	0	LumA
1806	0	LumB
540	0	Normal like
1581	0	mAPO
1125	0	LumA
1024	0	Basal like
716	0	LumB
1080	0	LumA
1475	0	LumC
2515	0	LumA
793	0	Normal like
1674	0	LumC
1855	0	LumC
1036	0	Basal like
988	0	LumC
1206	1	mAPO
1326	1	LumA
1092	0	LumB
2637	0	LumA
2395	0	LumA
1602	1	LumC
2165	0	LumC
2273	0	Basal like
2112	0	Basal like
2798	0	LumA
3072	0	Basal like
1577	0	LumA
1730	0	Normal like
692	0	LumA
971	0	Normal like
1280	1	Basal like
1379	0	LumA
2710	0	Basal like
2563	0	LumA
2389	0	LumB
848	0	Normal like
2093	0	LumC
1855	0	LumC
1639	0	LumA
1714	0	Basal like
2500	0	Normal like
530	0	mAPO
807	0	LumB
1134	0	Basal like
499	0	LumC
1675	0	LumC
1394	0	Normal like
1196	0	LumA
736	0	Normal like
581	0	Normal like
1083	0	Normal like
1554	0	LumA
2316	0	LumA
1597	0	LumC
2079	0	LumB
1122	1	mAPO
891	1	LumA
2269	0	LumA
1262	0	LumC
757	0	Normal like
2290	0	LumC
651	0	LumC
737	0	LumA
1819	0	LumA
1772	0	LumA
1245	0	LumB
925	0	LumA
2914	0	LumA
588	0	Normal like
537	0	LumA
924	0	Normal like
2325	0	Normal like
2084	0	Normal like
1535	0	LumB
1861	0	LumA
2014	0	LumA
2877	0	LumA
2426	1	Normal like
2179	0	LumA
2489	1	LumC
1394	0	Normal like
1815	0	Normal like
1269	0	mAPO
2226	0	Basal like
897	0	Basal like
2856	0	LumA
2785	0	LumB
2792	0	LumC
1107	0	LumA
1850	0	LumC
2674	0	LumA
1317	0	LumA
1231	0	LumB
1261	0	LumA
783	0	Normal like
957	0	LumC
2135	0	Normal like
1618	0	LumA
1981	0	LumA
1974	0	LumA
1198	0	Normal like
1226	0	LumC
1941	0	LumA
2681	0	Normal like
811	0	LumC
1211	0	LumB
1455	0	LumB
2596	0	LumA
1140	0	LumC
1862	0	Basal like
1519	0	LumA
1394	0	LumA
1727	0	LumC
1955	0	LumB
1771	1	LumA
744	0	LumB
1384	1	Basal like
2151	0	LumB
800	0	LumC
1826	0	LumA
756	1	Basal like
710	1	Basal like
604	1	Normal like
2183	0	Normal like
2359	0	LumA
996	0	LumB
1300	0	Normal like
580	0	Normal like
799	0	LumA
2485	0	LumA
2746	0	LumA
2382	0	Basal like
1729	0	LumB
2353	0	LumA
1741	0	Basal like
1632	0	Normal like
1225	0	LumB
2284	0	mAPO
1290	0	Normal like
882	0	LumB
1563	0	LumC
1337	0	Normal like
1351	0	LumA
1602	0	LumA
2310	0	Basal like
3017	0	LumA
2998	0	LumB
2974	0	Basal like
545	0	LumB
2165	0	LumB
1513	0	LumA
1307	0	LumA
957	1	Basal like
2204	0	Normal like
2191	0	Normal like
3061	0	LumA
2248	0	LumB
2906	0	LumA
2917	0	LumA
595	0	LumA
1486	0	LumB
2676	0	LumB
677	0	Normal like
1254	0	LumA
1499	0	LumA
2450	0	Normal like
910	0	Basal like
2164	0	Normal like
2266	0	LumB
1777	0	LumA
2267	0	LumC
2681	0	LumC
1198	0	LumC
1295	0	LumA
2115	0	LumB
2806	0	LumA
1581	1	LumA
2283	1	LumA
1449	0	Basal like
1815	0	LumB
736	0	Basal like
1854	0	LumC
2143	0	LumA
1917	0	Normal like
2826	0	Normal like
832	1	Basal like
1652	0	Normal like
2998	0	Normal like
1213	0	LumC
1969	0	LumC
918	0	Basal like
1190	0	LumB
2675	0	Normal like
588	0	LumB
2996	0	Basal like
2672	0	LumA
1191	0	LumB
2325	0	Basal like
2028	0	Normal like
428	1	Basal like
2365	0	Normal like
637	0	LumA
1174	0	Normal like
1723	0	Normal like
1136	0	LumA
1129	0	LumC
1253	0	mAPO
2514	0	Basal like
1084	0	Normal like
2639	0	Basal like
506	0	Basal like
1815	0	LumA
1784	0	LumA
2035	0	LumA
2550	0	Normal like
2003	0	Normal like
2965	0	Normal like
791	0	mAPO
786	0	LumB
1922	1	LumB
1540	0	LumA
1758	0	LumB
1945	0	Basal like
2186	0	Normal like
2672	0	LumA
852	0	LumC
2807	0	mAPO
649	1	LumA
2421	0	LumA
2070	0	LumA
2099	0	LumC
1461	0	Normal like
2193	1	LumA
1220	0	LumA
971	0	mAPO
1564	1	LumA
803	1	LumA
2814	0	LumA
861	0	LumA
649	0	Normal like
2904	0	LumA
687	0	LumA
891	0	Normal like
482	0	Normal like
582	0	Normal like
2962	0	mAPO
2417	0	LumC
1484	0	Normal like
2003	0	Normal like
2233	0	LumB
2385	0	LumA
2739	0	Normal like
2862	0	LumA
2283	0	LumA
2157	0	Normal like
2794	0	LumA
2632	0	LumA
994	0	LumC
968	0	Normal like
941	1	Basal like
1968	0	Basal like
2918	0	Normal like
658	0	LumC
2074	0	LumA
1525	0	mAPO
1420	0	LumA
2064	0	LumA
2793	0	Normal like
1422	0	mAPO
1874	0	LumB
1650	0	LumB
1983	0	LumB
1961	0	LumA
1563	0	Basal like
2058	0	Basal like
1911	0	LumC
1381	0	LumA
638	1	mAPO
1173	1	Basal like
2954	0	LumA
1507	0	LumA
1064	0	Basal like
1141	1	Normal like
2522	0	Normal like
1842	0	LumA
1924	0	LumA
1149	0	LumA
659	0	Normal like
1149	0	LumC
1273	0	Basal like
1463	1	LumA
672	0	LumA
1080	0	LumB
1070	0	LumB
1031	0	LumA
1757	0	Normal like
1677	1	Normal like
2641	0	LumA
2746	0	Basal like
1791	0	Normal like
2500	0	LumA
992	0	Basal like
533	0	Basal like
1065	0	LumA
2856	0	LumA
939	0	LumA
911	0	LumC
903	0	Normal like
548	0	LumA
1975	0	Normal like
1590	0	LumB
638	0	LumB
2337	0	Normal like
2378	0	Basal like
645	0	Basal like
831	0	LumA
1139	0	LumB
1149	0	LumC
2304	1	LumA
1882	0	LumB
1861	0	LumA
2358	0	LumA
2645	0	Normal like
2742	0	mAPO
686	1	Basal like
273	1	LumA
1134	1	Normal like
1706	0	LumA
2235	0	LumA
2914	0	Normal like
2190	0	Normal like
1659	0	LumA
2242	0	LumB
467	0	Basal like
2932	0	Normal like
2779	0	Normal like
2351	0	LumA
2220	0	LumA
3010	0	mAPO
1248	0	Basal like
2609	0	LumA
566	0	LumB
1093	1	LumC
2823	0	mAPO
1989	0	LumC
2389	0	LumB
2177	0	Basal like
511	0	LumA
2814	0	LumA
2079	0	mAPO
326	1	LumA
1429	0	LumB
2822	0	Normal like
2725	0	Normal like
1587	0	LumB
2114	0	Basal like
2787	0	LumA
1169	1	mAPO
961	0	Basal like
1285	1	LumA
2925	0	LumB
2016	0	Basal like
1176	0	LumA
1926	0	LumA
1699	0	LumB
2681	0	Normal like
1461	0	Normal like
1408	0	LumB
2879	0	LumA
1883	1	LumB
1982	0	Normal like
1625	0	LumA
2038	0	Basal like
2583	0	LumA
2609	0	LumA
1422	0	LumA
1841	0	Normal like
1503	0	LumA
2708	0	Normal like
1653	0	LumB
1864	0	Normal like
2605	0	Basal like
1777	0	LumA
265	1	LumA
594	0	LumA
1519	0	Basal like
1610	0	LumA
2849	0	LumB
705	0	LumA
1303	0	LumC
910	0	Normal like
2154	0	Basal like
1343	0	LumB
2029	0	LumA
1581	0	Normal like
2822	0	LumC
2483	0	LumB
903	0	LumB
1541	0	LumA
2200	0	LumC
2323	0	Normal like
1766	0	Normal like
923	0	LumB
1504	1	LumA
2179	0	LumA
461	0	LumA
638	0	LumA
3015	0	LumC
2317	0	LumA
519	0	LumA
1399	0	LumA
1692	0	LumA
1430	0	LumA
1513	0	LumC
1679	0	Normal like
1561	0	LumB
1301	0	LumC
1370	0	Normal like
656	0	LumA
1191	0	LumA
2429	0	LumA
588	0	mAPO
526	0	Normal like
1449	0	LumA
3184	0	LumC
2723	0	LumC
1842	0	LumC
2080	0	Normal like
2844	0	LumB
2868	0	Basal like
2469	0	LumA
863	0	LumA
730	0	LumB
1455	0	mAPO
1237	0	Normal like
2080	0	Normal like
526	0	LumA
2081	0	LumA
2203	0	LumB
2808	0	LumB
2081	0	LumC
777	0	Basal like
877	0	Basal like
547	0	Basal like
2317	0	Normal like
2172	0	LumA
2403	0	LumB
1996	0	LumA
974	0	LumC
655	0	LumA
874	0	Normal like
1814	0	LumB
1402	0	Basal like
537	0	Normal like
2585	0	Normal like
2127	1	Normal like
626	1	Basal like
2471	0	LumA
1248	1	LumA
1742	0	mAPO
2863	0	Normal like
376	1	Basal like
1301	0	Normal like
1086	0	Normal like
2442	0	Normal like
1853	0	Normal like
1862	0	mAPO
1217	0	LumA
2486	0	Normal like
1612	0	Basal like
1147	0	LumC
744	0	LumA
2911	0	LumA
1356	1	LumA
430	1	LumA
1484	0	LumA
1783	0	Normal like
898	0	Normal like
1273	0	Basal like
505	0	mAPO
1709	0	LumC
2438	0	LumB
2757	0	LumC
1581	0	Basal like
1714	0	LumB
909	0	Normal like
937	0	LumA
3024	0	LumA
561	0	LumA
2380	0	LumB
1689	0	LumA
2949	0	LumA
1478	0	LumB
833	0	Normal like
1787	0	Normal like
768	0	LumC
2708	0	LumA
719	0	Normal like
3052	0	Normal like
1094	0	Basal like
1500	0	LumB
2960	0	mAPO
3033	0	LumB
2956	1	LumB
1022	0	LumA
1990	0	LumA
609	0	mAPO
630	0	LumA
2105	0	Normal like
826	0	Basal like
1190	0	LumA
1741	0	Basal like
1539	0	LumA
2907	0	Normal like
2206	0	LumA
2182	0	LumC
1475	0	LumB
457	0	LumB
2393	0	Normal like
967	0	LumA
651	0	Normal like
1871	0	Basal like
1724	1	LumA
757	0	LumA
2458	0	LumB
1258	0	Normal like
3012	0	LumA
2532	1	LumC
1374	0	Normal like
643	0	LumC
716	0	Basal like
466	1	Normal like
1651	0	LumA
2799	0	LumA
1713	0	LumC
1747	1	LumC
2721	0	Basal like
2154	0	LumA
1882	0	LumA
1855	0	LumA
1251	0	LumB
594	0	Normal like
610	0	LumC
2667	0	LumB
1232	0	LumC
1787	0	Normal like
559	0	Basal like
1478	0	LumC
2672	0	LumA
1871	0	Normal like
3044	1	Normal like
1211	0	LumA
2658	0	LumA
904	0	Normal like
1776	0	LumB
2681	0	Normal like
1276	0	LumA
1646	0	Basal like
1814	0	Normal like
1059	0	LumC
2597	0	Normal like
2092	0	Normal like
1682	0	LumA
722	0	LumB
1148	0	LumA
2168	0	LumA
2983	0	LumC
1944	0	Basal like
434	0	LumA
2351	0	mAPO
2771	0	Normal like
1023	1	mAPO
1793	0	mAPO
1514	0	LumB
1463	0	LumA
1400	0	mAPO
2866	0	LumB
3016	0	Normal like
1862	0	LumA
3070	1	LumC
2506	0	LumB
834	0	mAPO
1349	0	mAPO
1582	0	LumB
909	0	Normal like
2855	0	LumB
1939	0	LumC
2813	0	LumA
492	0	LumB
3004	0	LumA
1023	0	LumC
2325	0	Normal like
1927	0	LumA
1851	1	mAPO
926	0	Normal like
904	0	LumA
2423	0	LumA
1007	0	LumB
1358	0	LumB
896	0	LumB
634	1	mAPO
2360	0	LumA
2331	1	LumA
3018	0	Normal like
673	0	Normal like
1233	0	Normal like
1706	0	LumC
1393	0	LumC
2234	0	mAPO
1575	0	LumC
1826	0	LumA
447	0	Normal like
2280	0	LumB
1597	0	LumC
1542	0	LumA
1183	0	LumB
526	0	Basal like
2402	0	LumA
2757	1	LumA
2100	0	LumB
2107	0	LumB
504	1	LumB
596	0	LumA
2947	0	LumC
540	0	LumA
1864	0	mAPO
3019	0	LumC
605	1	Basal like
768	0	LumB
601	1	LumC
1183	0	mAPO
1574	1	LumA
953	0	LumB
2156	0	LumB
1140	0	Basal like
1259	0	LumA
799	0	LumB
2844	0	LumB
2263	0	Normal like
1482	0	LumB
1664	0	LumA
716	0	LumB
1343	0	LumB
2725	0	LumA
2212	0	LumB
2077	0	Basal like
1318	0	LumB
484	0	LumC
1324	0	Normal like
684	0	LumB
2003	0	Basal like
2464	0	Basal like
1730	0	LumA
1461	1	LumB
933	0	LumA
1713	0	Basal like
2452	0	Normal like
2780	0	LumC
1380	0	LumB
1986	0	LumB
1358	0	LumA
2904	0	Basal like
1201	1	Normal like
623	0	Basal like
1484	0	Normal like
1351	0	LumA
2821	0	LumA
912	0	LumB
2220	0	Normal like
450	0	Normal like
2578	0	LumA
1708	0	LumA
1079	0	LumB
52	1	LumC
1268	0	LumA
751	0	LumC
2518	0	LumA
2483	0	LumA
1167	0	LumA
2240	0	Basal like
2435	0	Normal like
2088	0	Normal like
974	0	Normal like
1129	0	Basal like
2193	0	LumC
2298	0	Normal like
1434	0	Basal like
499	0	Normal like
1303	0	LumC
533	0	Normal like
219	1	Basal like
1231	0	mAPO
2569	0	LumA
1356	0	LumA
891	0	Normal like
3137	0	LumB
1610	0	LumB
862	0	LumA
1796	1	LumB
492	0	Normal like
883	0	LumA
1542	0	Normal like
968	0	LumC
2792	0	LumA
769	0	LumB
736	0	LumA
880	0	LumA
2183	0	LumA
2955	0	Normal like
2941	0	LumA
1875	0	Normal like
630	0	LumB
2190	0	Normal like
763	0	LumB
1541	1	LumA
2029	0	Normal like
2892	0	LumA
1442	0	LumA
595	0	LumA
2487	0	LumB
2058	0	LumA
1954	0	LumA
2156	0	LumA
595	0	Basal like
427	1	mAPO
792	0	Normal like
2133	0	LumC
630	0	LumA
2029	0	LumA
943	0	LumA
2896	0	LumB
929	0	LumC
593	0	LumC
1243	1	Basal like
2932	0	LumB
1325	0	LumC
1311	0	Normal like
755	0	LumB
2991	0	LumC
1708	0	Normal like
2714	0	LumA
1248	0	LumC
3001	0	LumB
2723	0	LumB
2483	0	LumB
1134	0	Normal like
2179	0	Normal like
845	1	LumA
2190	0	LumA
1980	0	Normal like
1483	0	LumB
1442	0	Normal like
1336	0	LumB
2127	0	Normal like
707	1	Basal like
1906	0	mAPO
2974	0	LumB
2611	0	LumA
1871	0	Normal like
979	0	LumB
1546	0	mAPO
772	1	LumB
2317	0	LumA
2172	0	LumB
1706	0	Basal like
2511	0	LumC
1827	0	LumC
1801	0	LumA
440	0	Basal like
1455	0	Normal like
3037	0	LumB
2850	0	LumA
2752	0	LumA
1630	0	Normal like
2423	0	LumA
691	0	LumA
2625	0	LumC
1134	0	LumB
198	1	LumA
1696	0	LumA
2462	0	LumB
820	0	LumB
3124	0	LumB
1657	0	Normal like
3065	0	LumA
2501	0	LumA
2111	1	LumC
953	0	LumB
1414	0	Normal like
1512	0	LumA
1589	0	mAPO
805	0	Normal like
2868	0	LumA
1514	0	Normal like
596	0	Normal like
862	0	Basal like
1570	0	LumA
1447	0	mAPO
876	0	LumA
1511	0	Normal like
527	0	Normal like
1535	0	LumB
1709	0	LumB
2463	0	LumA
2002	0	Normal like
2197	0	LumA
2630	0	Basal like
562	0	LumB
1667	0	Basal like
519	0	LumA
758	0	LumC
513	0	LumC
775	0	LumC
2212	0	LumA
999	1	Normal like
1609	0	LumA
1792	1	Basal like
1388	0	LumC
2745	0	LumB
1336	1	Basal like
1381	0	LumC
769	0	mAPO
2633	0	LumC
2953	0	LumA
973	0	Normal like
1345	0	Basal like
2725	0	LumB
2794	0	LumA
2758	0	Normal like
2330	0	Basal like
2430	0	LumB
764	0	LumC
2046	0	LumA
2017	0	Normal like
667	0	mAPO
2233	0	Normal like
383	1	Basal like
1979	0	LumA
1471	0	LumA
1652	0	LumA
1939	0	mAPO
1206	0	LumA
2477	0	LumC
1356	0	Normal like
2513	0	LumA
3242	0	Basal like
921	1	LumB
2246	0	LumA
2365	0	Normal like
2610	0	LumA
848	0	LumA
2910	0	Basal like
2263	0	Basal like
716	1	Basal like
1275	0	LumB
1841	0	Basal like
2022	0	LumB
1310	0	Basal like
1022	0	Normal like
2732	0	LumA
219	1	Basal like
1664	0	LumA
887	0	LumC
2611	0	LumA
2205	0	LumC
2507	0	Normal like
1710	0	LumA
2269	0	LumA
2424	0	LumB
1679	0	LumC
1101	0	mAPO
2273	0	Normal like
2357	0	Normal like
301	1	Basal like
738	1	mAPO
744	0	LumA
1335	0	LumB
1007	0	Normal like
2296	0	LumB
545	0	LumA
1175	1	mAPO
1378	0	Basal like
1426	0	LumA
603	0	Normal like
867	0	LumA
1513	0	LumA
2974	0	Normal like
2633	0	Normal like
2281	0	Normal like
855	0	LumC
624	0	LumA
482	0	LumC
1392	0	LumB
1618	0	LumC
2717	0	LumA
510	0	LumB
1029	0	LumC
2056	0	LumA
2792	0	Normal like
1435	0	LumA
462	0	LumB
526	0	mAPO
1854	0	LumA
2064	0	LumB
1240	0	Normal like
1274	0	Normal like
854	0	LumA
498	0	Basal like
2807	0	LumB
1763	0	LumA
1647	0	LumC
1192	0	Basal like
1253	1	Normal like
1459	1	LumB
1609	0	LumB
1198	0	mAPO
1924	0	mAPO
1020	1	Basal like
1596	0	LumC
1297	0	LumA
2114	0	LumB
2585	0	LumA
2555	0	Normal like
1122	0	LumA
1916	1	LumC
1248	0	LumA
1854	1	LumA
1030	0	LumA
1711	1	Normal like
1834	0	LumA
981	0	Normal like
1042	1	LumA
1323	0	LumA
2498	0	LumA
832	0	Normal like
1583	0	LumC
980	0	Normal like
1001	0	LumA
2849	0	LumA
2417	0	LumB
588	0	LumB
2371	0	LumB
1814	0	LumA
1129	0	LumA
1190	0	Basal like
635	0	mAPO
1850	0	LumB
1294	0	LumA
607	0	LumA
1091	1	LumC
2301	0	LumA
1576	0	Normal like
1570	0	mAPO
516	0	LumA
779	0	LumB
3369	1	LumB
1860	1	mAPO
1518	0	LumA
2396	0	LumA
869	0	mAPO
603	0	LumA
886	1	Basal like
435	0	Normal like
1028	0	LumB
667	0	LumA
1821	0	LumB
1087	0	LumA
498	1	LumC
2175	0	LumA
1429	0	Normal like
2200	0	LumA
2011	0	LumB
1913	0	Basal like
887	0	LumB
2367	0	LumB
1331	0	mAPO
1869	0	Basal like
2149	0	Normal like
2120	0	Normal like
2162	0	LumA
2122	0	Normal like
2819	0	Normal like
1311	0	LumA
2112	0	LumB
1301	0	LumB
2178	0	LumA
1911	0	LumA
1982	0	Normal like
2737	0	LumB
1671	0	LumA
2711	0	LumB
2022	0	LumA
784	0	Basal like
2619	0	LumA
527	1	Basal like
2984	0	LumC
1975	0	LumA
863	1	LumB
1049	0	LumA
1337	0	LumA
524	0	LumA
1924	0	LumB
2648	0	LumC
835	1	mAPO
1419	0	Normal like
1296	0	mAPO
2896	0	Basal like
2445	0	LumC
1717	1	LumA
1654	0	mAPO
1168	1	Basal like
2871	0	LumA
3377	1	LumA
1870	0	LumC
1457	0	LumA
971	0	Normal like
2470	0	LumA
1341	1	LumA
1369	1	LumA
1638	0	LumA
889	0	LumA
890	0	Basal like
2417	0	LumA
1946	0	Normal like
1520	1	LumB
1022	0	Normal like
2871	0	LumB
48	1	LumB
1125	0	LumA
2338	0	LumA
1080	0	LumB
1444	0	Normal like
2969	0	LumC
1301	0	mAPO
737	0	Normal like
3017	0	LumB
2886	0	Basal like
665	0	Basal like
1456	0	Basal like
1506	0	Normal like
2289	0	mAPO
924	0	Normal like
1617	0	LumB
1448	0	LumC
1889	0	Basal like
1456	0	Normal like
1449	0	Normal like
2154	0	LumC
1170	0	mAPO
929	0	LumC
2865	0	LumA
926	0	LumB
2096	1	mAPO
446	1	mAPO
391	1	LumC
2792	0	mAPO
170	1	LumC
1721	0	LumA
1344	0	LumA
2079	0	LumA
383	1	Normal like
2309	0	Normal like
2556	0	mAPO
1353	0	LumA
954	0	LumA
3068	0	Basal like
659	1	LumA
1875	0	LumB
1329	0	LumB
2759	0	LumB
1953	0	LumB
2088	0	LumA
1261	0	LumA
1841	0	Normal like
1189	0	Normal like
463	0	LumC
2058	0	LumA
1979	0	LumB
2891	0	LumA
1489	0	LumA
2424	0	Normal like
3262	0	LumA
2633	0	LumA
1897	0	LumA
2557	0	LumC
1051	0	Basal like
1267	0	Normal like
2134	0	LumB
1828	0	Basal like
681	0	LumA
2367	0	LumA
2749	0	mAPO
2980	0	Basal like
1202	0	Normal like
1442	0	Basal like
1356	0	Basal like
1554	0	LumA
445	1	mAPO
2863	0	Normal like
1263	1	LumC
1967	0	LumB
237	1	LumC
1282	0	mAPO
923	0	mAPO
842	0	Normal like
1716	0	Basal like
1359	0	Normal like
889	0	Normal like
2290	0	Basal like
2354	0	LumA
1685	0	LumB
1618	0	LumB
814	0	Normal like
1388	0	LumB
2827	1	LumB
2367	1	LumA
331	1	LumC
1505	0	LumA
2332	0	LumB
1652	0	LumC
2862	0	LumA
4368	0	mAPO
1972	0	LumA
625	0	LumA
1506	0	LumA
707	0	LumC
839	0	LumB
1281	0	Basal like
947	1	LumB
956	1	LumC
2590	0	Normal like
693	0	mAPO
678	0	Normal like
1444	0	Normal like
512	0	LumA
1042	0	LumB
1861	0	LumB
2547	0	Basal like
2933	0	LumA
3058	0	LumA
2655	0	Normal like
1842	0	LumA
2898	0	LumB
2226	0	mAPO
2582	0	Normal like
2025	0	Normal like
473	1	LumA
1024	0	LumA
2744	0	Normal like
885	1	LumC
2140	0	LumB
856	0	LumC
1996	0	LumA
2613	0	Normal like
2569	0	Basal like
1112	0	LumA
1750	0	LumA
1224	0	Basal like
2044	0	mAPO
2003	0	Basal like
835	0	Basal like
2588	0	LumA
1224	1	LumC
2501	0	LumA
674	1	Basal like
1171	0	LumA
1842	0	LumC
428	1	LumA
2553	0	Normal like
1070	0	Normal like
1846	0	LumA
2508	0	LumA
1268	0	Normal like
2493	0	LumA
196	1	Basal like
2438	0	LumA
2471	0	Normal like
2077	0	Normal like
2722	0	Normal like
625	0	LumC
1716	0	Basal like
3072	0	Normal like
1860	0	Basal like
505	0	LumB
3130	0	LumB
1638	0	LumC
1588	0	LumC
526	0	Basal like
1926	0	Basal like
2184	0	Basal like
2277	1	Basal like
2773	0	LumA
730	0	Normal like
477	0	LumA
1590	0	LumA
1507	0	Normal like
2444	0	LumC
853	0	Normal like
762	0	LumB
1589	0	LumB
581	0	LumA
2799	0	LumA
1167	0	Normal like
296	1	LumA
958	0	LumA
2968	0	Normal like
2291	0	LumA
845	0	mAPO
2960	0	LumA
2910	0	Normal like
2529	1	LumA
651	0	Normal like
2233	0	LumA
1619	0	LumB
1472	0	mAPO
1387	0	LumC
924	0	LumC
1344	0	LumA
713	0	Basal like
2350	0	LumB
463	0	LumA
2836	0	LumA
1535	0	mAPO
2305	0	LumC
2834	0	Basal like
2606	0	Normal like
2361	0	LumA
2218	0	LumA
1363	0	mAPO
2844	0	Normal like
1303	0	mAPO
2072	0	Normal like
1274	0	LumA
896	0	LumA
1898	0	Basal like
2469	1	LumA
1422	0	LumA
1976	0	Normal like
580	0	Normal like
2018	0	LumA
1272	0	LumB
1388	0	LumB
1267	0	LumC
2276	0	LumA
503	0	LumB
580	1	LumC
2651	0	LumC
2862	0	LumB
2079	0	Basal like
2514	0	LumA
1623	0	LumB
367	1	LumA
2949	0	Normal like
1118	0	Normal like
2571	0	LumA
1448	0	mAPO
1107	0	LumB
1422	0	LumB
887	0	LumC
2960	0	Basal like
2500	0	LumA
2500	0	LumB
601	0	LumC
1402	1	Normal like
197	1	Basal like
783	1	LumA
2476	0	LumB
2457	0	LumA
2325	0	LumA
966	0	LumC
1646	0	LumB
664	0	LumB
974	0	LumB
476	0	mAPO
1737	0	LumB
2168	0	mAPO
2126	0	LumA
474	0	LumA
490	0	LumA
480	0	LumC
1429	0	LumC
3235	0	Basal like
761	1	Basal like
1507	0	LumA
3016	0	LumB
1619	0	mAPO
2150	0	Normal like
2066	0	LumB
2575	0	Normal like
2269	0	LumA
1939	0	LumA
1141	0	LumA
1923	0	LumC
517	0	LumA
924	0	LumA
2952	0	LumA
629	0	mAPO
1002	0	LumC
700	0	LumA
1561	0	LumB
2968	0	mAPO
2681	0	LumC
534	0	Basal like
2479	0	mAPO
2643	1	Normal like
2162	0	LumA
2193	0	mAPO
1426	0	LumB
2177	0	Normal like
2203	0	Normal like
3017	0	Normal like
659	0	LumC
1262	0	Basal like
1244	1	LumC
1441	0	LumA
853	0	Normal like
1896	0	LumB
2835	0	LumC
2835	0	Basal like
1352	0	Normal like
1430	0	LumC
607	0	LumC
994	0	Basal like
827	0	LumB
462	0	Basal like
1031	0	LumA
2589	0	LumA
2108	0	LumB
1191	0	LumA
2151	0	LumC
989	0	LumB
1492	0	LumA
722	0	Normal like
2049	0	LumC
2668	0	LumA
1419	0	LumA
1937	0	LumC
2298	0	Basal like
807	0	Normal like
1287	1	LumA
2645	0	LumA
2364	0	LumA
2276	0	LumB
1187	1	LumA
1645	0	mAPO
2086	0	LumA
1709	0	Normal like
2001	0	LumA
1144	1	LumC
2515	0	LumA
2506	0	LumA
1044	0	Normal like
1792	0	Basal like
71	1	LumC
2546	0	LumB
2967	0	LumA
3060	0	LumA
2882	0	LumA
453	1	Basal like
1031	1	LumA
1386	0	LumA
678	0	LumA
3192	0	LumB
1710	0	LumB
1708	0	LumA
2438	0	Basal like
484	0	LumC
1239	0	LumC
1654	0	LumC
664	0	LumB
1595	0	LumC
1895	0	mAPO
1100	0	Basal like
1085	0	LumA
2120	0	LumA
2310	0	LumB
1058	0	LumB
1848	0	LumA
324	1	LumC
729	0	LumA
2724	0	LumA
3057	0	LumB
722	0	LumB
2939	0	LumA
2296	0	LumC
2274	0	LumB
2205	0	Basal like
2877	0	LumC
1203	0	LumA
727	0	Normal like
2953	0	LumA
536	0	Basal like
1955	0	Normal like
1087	0	LumA
1416	0	LumB
2063	0	LumC
1421	0	LumC
1531	0	LumA
877	1	LumA
484	1	LumA
1862	0	LumA
2214	0	LumB
557	1	LumA
1702	1	LumB
1378	0	LumA
1485	0	Normal like
2697	0	LumA
1780	0	LumB
1253	1	LumB
995	0	LumA
895	0	Basal like
2025	0	LumB
1952	0	LumB
1792	0	LumA
1300	0	Normal like
1829	0	Basal like
2799	0	LumB
2064	0	Basal like
2975	0	LumA
1028	0	Normal like
1168	0	Normal like
3058	0	LumA
1240	0	Normal like
1778	0	Normal like
2702	0	LumA
901	0	LumC
2444	0	LumA
1583	0	Basal like
3003	0	LumA
485	0	LumC
2633	0	Normal like
1951	0	LumC
1514	0	Normal like
1282	0	LumA
1099	0	LumB
968	0	Normal like
2910	0	LumC
2736	0	LumB
1603	0	LumB
2689	0	Basal like
2681	0	LumA
2266	0	Normal like
526	0	LumA
1206	0	LumA
1805	0	Normal like
679	0	LumB
533	0	Normal like
2826	0	Normal like
2778	0	LumB
904	0	LumC
1772	0	LumB
504	0	Normal like
1437	0	LumA
950	1	mAPO
1983	0	LumC
1211	0	LumA
1720	0	LumA
2745	0	LumA
666	0	Basal like
1569	0	LumB
2584	0	Normal like
1715	0	mAPO
791	0	LumA
1472	0	Basal like
1472	0	LumC
916	1	LumC
2340	0	mAPO
715	0	LumA
1563	0	LumC
1539	0	LumA
1569	0	LumA
1048	0	LumB
1962	0	LumB
2660	0	LumC
842	0	LumA
665	0	LumA
1506	0	LumB
433	0	LumB
2259	0	LumA
873	0	LumA
951	0	Basal like
1877	0	LumC
1408	0	LumC
1363	0	LumA
1456	0	LumA
1924	0	Normal like
1724	0	Normal like
1325	0	Normal like
2814	0	LumA
2157	0	Normal like
1966	0	Normal like
863	0	Normal like
1092	1	Basal like
[truncated: 769 more rows]

## Sheet: SFig1
PAM50	CIT256
LumA	Normal like
LumB	LumB
LumA	LumB
LumB	LumB
LumA	Normal like
LumA	LumA
LumA	LumA
LumB	LumB
Normal like	Normal like
LumA	LumB
LumB	LumB
LumA	LumA
LumA	LumC
Basal like	Basal like
LumB	LumA
LumA	LumA
LumA	Normal like
LumB	LumA
LumA	LumA
Basal like	Basal like
LumA	LumA
LumA	Normal like
LumA	LumA
HER2 enriched	LumC
LumA	LumA
LumA	LumA
LumA	LumA
Normal like	Normal like
Normal like	LumC
HER2 enriched	mAPO
LumA	Normal like
LumB	LumB
LumA	LumA
LumA	LumA
LumB	LumC
LumA	LumA
LumA	LumA
Normal like	Normal like
LumA	LumA
LumA	LumA
LumA	Normal like
LumA	LumA
LumA	Normal like
LumA	Normal like
Basal like	Basal like
LumA	LumA
LumA	Normal like
LumA	LumA
LumB	LumA
Normal like	Normal like
LumA	LumA
LumB	LumB
LumA	LumA
LumB	LumC
LumA	Normal like
LumA	LumA
Normal like	LumB
LumA	LumA
Normal like	Normal like
LumA	Normal like
LumA	LumC
LumA	Normal like
LumA	LumA
LumA	LumA
LumA	LumA
LumA	LumA
LumA	LumA
LumB	LumB
Normal like	Normal like
LumB	LumA
LumA	LumA
LumA	LumA
Normal like	Normal like
HER2 enriched	LumC
LumB	LumB
LumA	LumA
LumB	LumB
Basal like	mAPO
Normal like	Normal like
Normal like	Normal like
LumA	LumC
LumA	LumC
LumA	LumA
LumA	Normal like
LumA	LumA
Normal like	Normal like
Normal like	Normal like
Normal like	LumC
Normal like	Normal like
LumB	LumB
LumA	Normal like
Normal like	LumC
LumA	LumA
LumB	LumB
LumA	LumA
LumA	LumA
LumB	LumA
LumA	LumA
LumA	LumC
HER2 enriched	mAPO
LumB	LumA
Basal like	Basal like
LumA	Normal like
LumA	LumA
LumB	LumA
LumA	Normal like
LumA	LumA
LumA	LumA
LumA	LumA
LumB	LumA
LumB	LumB
LumA	Normal like
LumA	LumA
LumA	LumA
LumA	LumA
LumA	LumA
LumB	LumA
LumA	Normal like
LumA	Normal like
LumA	LumA
LumB	LumA
LumA	LumB
LumA	Normal like
Normal like	Normal like
LumB	LumB
LumA	Normal like
LumA	LumB
LumA	Normal like
Basal like	LumB
LumB	LumB
LumA	LumA
LumA	LumA
Normal like	Normal like
Normal like	LumC
LumB	LumB
HER2 enriched	LumA
LumB	LumA
LumA	Normal like
LumA	LumC
LumA	LumA
LumA	LumA
LumB	LumB
Normal like	LumB
LumA	Normal like
Normal like	Normal like
LumA	Normal like
LumA	LumA
Normal like	Normal like
LumA	Normal like
LumA	LumB
Basal like	Basal like
LumA	Normal like
LumA	LumA
LumA	Normal like
LumA	LumA
LumA	Normal like
LumA	Normal like
LumA	LumA
Basal like	Basal like
LumA	LumC
LumA	Normal like
LumB	LumA
Basal like	LumB
LumA	LumA
LumA	Normal like
LumA	LumA
LumA	LumA
LumB	LumB
LumA	LumA
LumA	LumA
LumA	Normal like
LumA	LumA
LumB	LumA
LumA	Normal like
LumA	Normal like
LumA	LumA
LumA	LumA
Normal like	LumA
LumA	Normal like
LumA	Normal like
LumB	LumA
Normal like	LumC
LumA	Normal like
LumB	LumA
Normal like	LumB
LumB	LumB
LumA	LumA
LumA	LumA
LumA	LumA
LumB	LumB
LumB	LumB
HER2 enriched	LumC
LumB	LumA
LumA	LumA
LumA	Normal like
LumB	LumB
LumB	LumB
HER2 enriched	LumC
LumA	LumA
LumB	LumB
LumA	Normal like
LumA	Normal like
LumA	LumC
Normal like	Normal like
LumA	Normal like
Normal like	Normal like
LumA	LumA
Normal like	Normal like
LumA	LumA
LumA	LumA
Normal like	Normal like
LumA	LumA
LumA	LumB
Normal like	LumA
LumA	Normal like
LumB	LumC
LumA	LumA
LumB	LumB
LumB	LumB
LumA	LumA
LumA	LumA
LumA	Normal like
HER2 enriched	LumC
Normal like	Normal like
Normal like	LumA
LumA	LumC
Basal like	Basal like
LumA	Normal like
LumA	LumA
LumA	LumA
Basal like	LumC
HER2 enriched	LumC
Basal like	Basal like
Normal like	Normal like
Basal like	Basal like
Basal like	Basal like
LumB	LumB
LumB	LumB
Normal like	LumC
LumA	LumA
LumB	LumA
LumB	LumA
Normal like	LumC
Normal like	LumC
LumA	LumA
LumB	LumA
Basal like	Basal like
LumB	LumC
LumA	LumA
Basal like	LumC
LumB	LumB
LumB	LumA
LumA	LumA
LumA	Normal like
LumA	LumA
LumA	Normal like
LumA	LumA
LumA	Normal like
LumB	LumA
Normal like	LumA
Basal like	LumB
LumA	LumB
LumA	LumA
Normal like	Normal like
LumA	LumA
LumB	LumC
LumA	LumA
LumA	LumA
Basal like	LumC
Normal like	Normal like
LumA	Normal like
LumA	LumA
LumA	LumA
Normal like	Normal like
LumA	Normal like
LumA	LumA
LumB	LumA
LumA	LumA
Normal like	Normal like
LumA	Normal like
LumA	Normal like
LumB	LumB
LumB	LumB
LumB	LumA
Basal like	LumC
Basal like	Basal like
LumA	Normal like
LumA	LumA
LumA	LumA
LumA	LumA
Normal like	Normal like
LumA	LumA
LumB	LumA
LumA	Normal like
LumA	LumA
Normal like	LumA
LumA	LumA
Normal like	Normal like
LumA	LumA
LumB	LumB
LumB	LumB
LumB	LumB
Normal like	LumA
LumB	LumB
LumB	LumC
LumB	LumA
LumA	LumA
LumB	LumA
HER2 enriched	Normal like
HER2 enriched	LumC
LumB	LumC
Normal like	Normal like
LumB	LumA
Normal like	LumA
LumA	LumA
LumA	LumA
LumA	LumA
LumB	LumB
Basal like	Basal like
LumB	LumA
LumA	LumA
LumA	LumA
LumA	Normal like
LumA	LumA
LumA	Normal like
LumB	LumA
LumB	LumB
LumA	LumA
LumB	LumA
LumA	Normal like
LumA	LumA
LumB	LumA
LumB	LumA
LumB	LumC
LumA	LumA
LumA	Normal like
LumA	LumB
LumA	LumA
Normal like	Normal like
LumA	Normal like
LumB	LumC
LumA	LumA
LumA	LumA
LumB	LumB
LumB	Normal like
LumB	LumB
LumA	LumA
LumB	LumB
HER2 enriched	LumA
LumA	LumA
LumA	LumA
LumA	Normal like
Normal like	Normal like
LumA	Normal like
LumA	Normal like
Normal like	Normal like
Basal like	mAPO
Normal like	Normal like
LumA	LumA
LumA	LumA
LumB	LumA
LumA	LumA
LumA	Normal like
LumA	LumA
LumB	LumB
LumA	LumA
Normal like	Normal like
LumA	LumA
LumB	LumB
LumA	LumA
LumA	LumB
LumA	Normal like
LumA	LumA
LumB	LumB
LumA	LumA
Normal like	LumC
LumA	LumA
HER2 enriched	LumC
LumA	LumC
Normal like	LumC
LumA	LumA
LumB	LumB
LumA	LumA
LumA	LumA
Basal like	Basal like
LumA	LumA
LumA	LumA
Normal like	Normal like
LumB	LumA
Normal like	Normal like
LumA	LumA
LumA	LumA
LumA	Normal like
LumA	LumC
LumA	LumA
Normal like	Normal like
LumA	LumC
LumB	LumC
LumA	Normal like
LumB	LumA
Normal like	Normal like
Normal like	Normal like
LumA	Normal like
LumB	LumA
LumA	LumA
Normal like	LumC
LumB	LumA
LumA	LumA
HER2 enriched	LumC
LumA	Normal like
LumA	LumC
LumA	LumA
LumA	LumA
LumB	LumA
LumB	LumB
LumA	LumA
LumB	LumA
LumA	Normal like
LumA	LumA
Normal like	Normal like
HER2 enriched	Normal like
LumB	LumB
LumA	LumA
LumA	LumA
LumA	Normal like
Normal like	LumA
Normal like	LumC
Normal like	Normal like
Normal like	Normal like
Basal like	Basal like
LumB	LumA
LumB	LumB
Normal like	LumC
LumA	LumA
LumA	LumA
LumA	LumA
LumB	LumB
LumA	LumA
LumA	Normal like
Normal like	Normal like
LumB	LumA
LumA	LumA
LumA	LumA
LumA	Normal like
Basal like	LumC
LumA	LumA
Normal like	Normal like
HER2 enriched	LumB
LumB	LumB
LumA	LumA
Basal like	LumC
LumA	LumA
LumB	LumA
Basal like	LumC
LumB	LumB
LumB	LumA
LumB	LumB
LumB	LumB
Basal like	LumC
LumA	LumA
Basal like	Basal like
Normal like	Normal like
Normal like	Normal like
LumA	LumA
LumA	LumB
Normal like	Normal like
LumA	Normal like
LumA	LumA
LumA	LumA
LumA	LumA
LumB	LumB
LumB	LumA
Normal like	Normal like
Basal like	LumB
LumA	Normal like
LumA	LumB
LumA	Normal like
LumA	LumA
Normal like	LumA
Basal like	Basal like
LumA	LumA
LumB	LumB
LumB	LumB
LumB	LumB
LumA	LumA
LumA	LumA
Basal like	Basal like
Normal like	Normal like
LumA	Normal like
LumB	LumA
LumB	LumB
LumA	LumA
LumA	LumA
LumB	LumB
HER2 enriched	LumB
Normal like	Normal like
LumA	LumA
LumA	LumA
Normal like	Normal like
LumA	Normal like
LumB	LumB
LumA	LumA
LumB	LumC
HER2 enriched	LumC
LumA	LumA
LumB	LumB
LumB	LumA
LumB	LumA
LumA	LumA
LumB	LumB
Basal like	Basal like
LumB	LumC
LumA	LumA
Normal like	Normal like
LumA	Normal like
Normal like	Normal like
LumA	Normal like
Basal like	Basal like
LumA	Normal like
LumB	LumB
LumA	LumA
Basal like	Basal like
Normal like	Normal like
LumA	Normal like
LumA	LumA
LumA	Normal like
LumA	Normal like
LumA	LumA
LumB	LumC
LumA	Normal like
Basal like	Basal like
LumA	LumA
LumA	LumA
Normal like	Normal like
LumA	Normal like
LumA	Normal like
LumB	LumB
LumA	LumA
Basal like	LumB
Normal like	Normal like
LumA	LumA
LumB	LumC
LumA	LumA
LumA	LumA
Basal like	LumC
LumA	Normal like
LumA	LumA
LumA	LumA
LumB	LumA
LumB	LumA
LumA	LumA
LumA	LumA
LumA	Normal like
LumA	LumA
Normal like	Normal like
Normal like	Normal like
LumA	Normal like
HER2 enriched	LumC
LumA	Normal like
LumA	Normal like
Basal like	LumB
LumA	LumA
Normal like	Normal like
LumA	LumA
LumA	LumA
LumA	Normal like
LumA	LumA
LumA	LumA
LumA	Normal like
Basal like	Basal like
LumA	Normal like
Normal like	LumA
LumA	LumA
LumA	LumA
Normal like	Normal like
LumB	LumB
LumB	LumB
LumB	LumB
LumA	LumA
Basal like	LumC
LumA	LumA
Basal like	Basal like
Normal like	LumA
LumB	LumA
LumA	Normal like
LumA	Normal like
LumA	LumA
LumB	LumA
LumB	LumA
Normal like	LumC
LumA	LumA
LumA	LumA
LumB	LumB
LumB	LumA
LumA	Normal like
LumA	Normal like
LumA	LumA
Basal like	Basal like
Normal like	Normal like
LumA	LumA
LumA	LumA
LumB	LumA
LumA	LumA
LumA	LumC
Normal like	Normal like
LumA	LumA
Normal like	Normal like
LumB	LumB
LumB	LumB
Normal like	Normal like
LumA	LumA
LumB	LumB
LumB	LumA
LumB	LumB
LumA	LumA
LumB	LumA
LumA	Normal like
LumB	LumA
Normal like	Normal like
LumA	LumA
LumA	LumA
LumA	Normal like
Normal like	Normal like
LumA	LumA
LumB	LumB
LumA	Normal like
LumA	Normal like
LumA	LumA
LumA	LumA
LumA	LumA
LumB	LumB
LumB	LumC
LumB	LumB
LumA	LumA
LumA	LumA
Normal like	LumA
LumB	LumB
LumA	Normal like
Normal like	Normal like
LumB	LumB
LumA	LumA
Normal like	LumA
HER2 enriched	LumB
LumB	LumA
LumB	LumA
LumB	LumB
LumA	Normal like
LumA	Normal like
LumB	LumB
LumA	LumA
LumB	LumB
LumA	Normal like
LumA	LumA
Normal like	LumA
LumA	LumA
LumA	Normal like
LumA	LumA
Normal like	Normal like
LumB	LumB
LumA	Normal like
LumA	LumA
LumA	LumA
LumA	LumA
Basal like	Basal like
LumA	LumA
LumB	LumB
LumA	LumA
LumA	Normal like
LumB	LumB
LumA	LumA
Normal like	Normal like
LumB	LumB
LumA	LumB
LumA	LumA
Normal like	Normal like
LumA	Normal like
LumB	LumB
LumA	LumA
LumA	LumA
LumB	LumA
LumA	LumA
LumA	LumA
LumA	LumA
LumB	LumA
LumA	LumA
LumA	LumA
LumA	Normal like
Basal like	LumB
Normal like	Normal like
LumA	LumA
LumA	LumA
LumA	LumA
LumA	Normal like
LumA	LumA
LumB	LumC
Basal like	LumC
LumA	Normal like
HER2 enriched	LumB
Basal like	Basal like
LumA	LumA
LumA	LumA
LumB	LumB
Normal like	Normal like
LumA	Normal like
LumA	LumA
LumA	LumA
LumB	LumB
Normal like	LumC
Basal like	Basal like
Normal like	Normal like
Normal like	LumA
Basal like	LumB
LumB	LumA
LumA	LumA
Basal like	Normal like
LumB	LumB
LumA	Normal like
Normal like	Normal like
LumA	Normal like
LumB	LumA
LumA	LumA
LumA	Normal like
LumA	Normal like
LumA	Normal like
LumA	Normal like
LumA	Normal like
HER2 enriched	mAPO
Normal like	LumA
LumA	Normal like
Normal like	LumC
LumA	LumA
LumA	LumA
LumB	LumA
Normal like	LumA
LumA	LumA
LumA	Normal like
Normal like	Normal like
Basal like	LumC
LumB	LumB
LumB	LumB
LumA	Normal like
LumA	LumA
Normal like	LumA
LumA	LumA
LumB	LumB
LumB	LumA
LumA	LumA
LumA	Normal like
LumA	Normal like
LumA	LumA
Normal like	Normal like
LumA	Normal like
LumB	LumB
LumB	LumB
LumB	LumB
LumA	LumA
LumA	LumA
LumA	LumA
LumA	Normal like
LumA	LumA
LumA	LumA
LumA	Normal like
LumA	LumA
LumB	LumB
LumB	LumB
Normal like	Normal like
LumA	LumA
Normal like	Normal like
Basal like	Basal like
LumA	LumA
LumB	LumA
LumB	LumB
Normal like	Normal like
LumA	LumA
Normal like	LumC
LumA	Normal like
LumA	LumC
Basal like	Basal like
LumA	Normal like
LumA	LumA
LumA	LumA
LumB	LumC
Basal like	Basal like
LumB	LumA
LumB	LumA
LumA	LumA
LumB	LumB
Normal like	Normal like
LumB	LumB
Normal like	LumC
LumA	Normal like
Basal like	LumC
LumA	LumA
Normal like	Normal like
LumA	Normal like
LumA	LumA
LumA	LumA
LumA	Normal like
LumB	LumB
Normal like	Normal like
LumA	LumA
LumA	Normal like
Basal like	LumC
LumA	Normal like
LumA	Normal like
LumA	LumA
LumA	LumB
LumA	LumA
LumA	LumA
LumB	LumC
LumA	LumA
Normal like	Normal like
Basal like	mAPO
LumB	LumB
LumA	LumA
LumA	LumB
LumA	Normal like
LumA	LumA
LumB	LumC
LumB	LumB
LumA	LumB
LumA	Normal like
LumB	LumB
Normal like	LumC
LumB	LumA
LumB	LumB
LumA	LumA
LumB	LumA
HER2 enriched	mAPO
Normal like	Normal like
LumA	LumA
LumB	LumA
LumA	LumB
LumB	LumB
LumB	LumA
LumA	LumA
LumA	Normal like
Normal like	Normal like
Normal like	LumC
HER2 enriched	LumC
LumB	LumA
LumB	LumB
Normal like	LumC
LumA	LumA
LumB	LumB
LumB	LumA
LumB	LumA
LumA	LumB
LumB	LumB
Basal like	LumB
LumA	LumA
HER2 enriched	LumC
LumA	LumA
LumB	LumB
Normal like	LumC
LumA	LumA
LumB	LumB
LumB	LumA
LumB	LumB
Normal like	Normal like
LumB	LumB
LumA	LumA
LumB	LumB
LumB	LumB
LumA	LumA
LumB	LumB
LumA	Normal like
LumA	LumB
LumB	LumA
LumB	LumB
LumA	LumA
LumB	LumB
LumA	LumA
Normal like	Normal like
Normal like	Normal like
LumA	LumA
LumA	LumA
LumA	LumB
LumA	Normal like
LumA	Normal like
LumA	LumA
LumB	LumA
LumB	LumB
LumA	LumC
LumA	LumA
LumA	LumC
LumA	LumA
LumA	LumA
LumA	LumA
Basal like	Basal like
LumA	Normal like
LumA	Normal like
LumA	Normal like
Normal like	Normal like
LumA	Normal like
LumA	Normal like
LumA	LumA
Normal like	LumA
LumA	Normal like
LumB	LumB
LumB	LumB
LumA	LumA
LumB	LumB
LumA	Normal like
LumA	LumA
Normal like	Normal like
LumA	LumA
LumA	LumA
LumB	LumA
LumA	LumA
LumA	Normal like
LumA	LumA
Normal like	Normal like
Normal like	Normal like
LumB	LumB
LumB	LumA
Normal like	Normal like
LumA	LumA
LumA	LumA
LumA	LumA
LumB	LumB
LumA	LumA
LumA	LumA
LumB	LumA
LumA	Normal like
LumB	LumC
LumA	LumA
LumA	LumA
LumB	LumB
LumB	LumC
Basal like	LumB
Normal like	Normal like
LumA	LumB
LumA	Normal like
LumA	LumA
LumB	LumB
LumB	LumB
LumB	LumB
Normal like	Normal like
LumA	Normal like
LumB	LumA
LumA	LumA
LumA	Normal like
LumB	LumB
Normal like	Normal like
LumA	Normal like
LumB	LumB
LumA	LumA
LumA	Normal like
LumB	LumB
LumA	LumA
LumB	LumB
Basal like	LumC
Normal like	LumC
LumA	LumA
LumA	Normal like
LumB	LumB
LumA	LumA
LumB	LumA
Normal like	Normal like
LumA	LumA
LumA	LumA
LumA	LumA
LumA	LumA
LumB	LumB
LumB	LumB
Normal like	Normal like
LumA	LumA
LumA	LumA
Normal like	LumC
LumA	Normal like
Normal like	Normal like
LumA	LumA
Normal like	Normal like
LumA	Normal like
Basal like	Basal like
LumA	LumA
LumA	LumA
LumA	Normal like
LumA	Normal like
LumB	LumB
LumA	LumB
LumA	LumA
LumA	Normal like
LumA	LumA
LumB	LumB
LumA	LumA
LumB	LumC
LumA	LumA
LumA	Normal like
LumB	LumA
Basal like	LumC
LumA	LumA
LumA	Normal like
Basal like	Basal like
LumB	LumB
LumB	LumA
LumA	Normal like
LumB	LumB
LumB	LumA
LumA	Normal like
Normal like	Normal like
LumB	LumA
LumB	LumA
LumB	LumA
LumA	LumA
LumB	LumC
LumA	Normal like
LumA	LumA
LumB	LumB
LumA	LumA
LumA	Normal like
Normal like	LumA
LumA	LumA
LumB	LumB
Basal like	Basal like
LumB	LumB
LumA	Normal like
LumB	LumA
Basal like	Basal like
LumA	LumA
LumA	LumA
LumA	Normal like
LumA	LumA
LumA	LumA
LumB	LumB
Normal like	Normal like
LumA	Normal like
LumA	LumA
LumB	LumB
LumA	Normal like
LumB	LumB
LumA	LumA
LumB	LumA
LumA	LumA
Normal like	LumA
Normal like	Normal like
LumA	Normal like
Normal like	Normal like
LumA	LumA
Normal like	LumB
Normal like	LumA
LumB	LumB
LumA	LumC
LumA	LumA
Normal like	Normal like
LumA	LumA
LumB	LumB
LumA	LumA
LumB	LumB
Normal like	Normal like
LumA	Normal like
LumA	LumA
LumA	LumA
LumA	LumC
LumA	Normal like
LumB	LumB
LumB	LumB
HER2 enriched	mAPO
Basal like	Basal like
LumA	LumA
LumB	LumA
Normal like	Normal like
LumA	LumA
HER2 enriched	LumC
LumA	LumA
Normal like	LumA
LumA	LumA
Normal like	Normal like
LumA	LumA
LumA	Normal like
LumA	LumA
LumB	LumA
LumB	LumA
LumA	Normal like
HER2 enriched	LumC
LumA	Normal like
LumA	LumA
LumB	LumA
LumB	LumB
LumB	LumB
Normal like	LumB
LumB	LumA
LumB	LumA
LumB	LumB
LumB	LumA
LumA	LumA
HER2 enriched	LumC
Normal like	LumA
Normal like	Normal like
LumA	LumA
LumB	LumB
HER2 enriched	mAPO
LumA	LumA
LumB	LumA
LumA	LumA
LumA	Normal like
LumA	LumB
LumA	LumA
LumB	LumB
LumA	LumA
LumA	LumA
LumA	Normal like
LumA	LumA
LumB	LumB
LumB	LumB
Normal like	Normal like
LumB	Normal like
LumA	LumA
Normal like	Normal like
Normal like	Normal like
LumA	LumA
LumB	LumB
Basal like	LumB
LumB	LumA
LumA	LumA
LumA	Normal like
LumB	LumB
LumA	LumA
LumA	LumA
LumB	LumA
Basal like	Basal like
LumA	LumA
LumA	LumA
LumA	LumA
LumB	LumA
LumB	LumC
Normal like	Normal like
LumA	LumA
LumB	LumA
LumB	LumA
LumA	LumA
LumA	LumA
LumA	LumA
LumA	LumA
LumB	LumA
LumA	LumA
LumA	LumA
LumA	LumB
LumA	Normal like
LumB	LumA
LumA	LumA
LumB	LumB
Normal like	Normal like
LumA	LumC
HER2 enriched	mAPO
LumA	Normal like
LumB	LumB
LumA	Normal like
Normal like	Normal like
LumB	LumB
Normal like	LumC
Normal like	Normal like
Normal like	Normal like
LumB	LumC
LumA	LumA
Normal like	LumA
LumA	LumA
Normal like	LumA
LumA	Normal like
Normal like	Normal like
LumA	LumA
LumA	LumA
LumA	LumA
LumB	LumB
LumB	LumB
LumB	LumB
LumA	LumA
Normal like	Normal like
Normal like	Normal like
LumB	LumC
Normal like	LumA
LumB	LumB
LumA	LumA
Normal like	LumA
LumA	Normal like
LumA	LumA
LumA	LumA
LumA	LumA
LumA	LumC
LumA	Normal like
LumB	LumB
Basal like	Basal like
LumA	LumA
LumA	LumA
LumA	Normal like
LumA	LumA
Normal like	Normal like
HER2 enriched	LumC
LumA	LumB
Normal like	Normal like
LumA	Normal like
Basal like	Basal like
LumA	LumA
LumB	LumB
LumB	LumB
LumA	Normal like
Basal like	LumB
LumA	LumA
HER2 enriched	LumC
LumA	LumA
LumB	LumB
Normal like	LumC
Normal like	LumA
LumB	LumA
LumA	LumA
LumA	LumB
LumB	LumB
HER2 enriched	LumC
Normal like	Normal like
Normal like	Normal like
Normal like	Normal like
LumB	LumA
LumB	LumB
Basal like	LumB
LumA	LumA
Normal like	LumA
Normal like	Normal like
LumA	LumA
LumB	LumB
Basal like	mAPO
Normal like	Normal like
Normal like	Normal like
LumA	LumA
LumA	LumA
Normal like	Normal like
Basal like	LumC
LumB	LumB
HER2 enriched	LumC
LumA	LumA
Normal like	Normal like
Normal like	LumA
Normal like	LumA
Basal like	Basal like
LumA	LumA
LumA	LumA
LumB	LumA
Normal like	LumC
LumA	LumA
LumA	Normal like
LumA	Normal like
LumA	LumA
LumB	LumA
LumA	Normal like
LumB	LumA
LumA	LumA
LumA	Normal like
Normal like	Normal like
LumA	Normal like
Normal like	Normal like
Basal like	Basal like
LumB	LumB
LumB	LumB
HER2 enriched	LumC
LumA	LumC
Basal like	Basal like
Basal like	Basal like
Basal like	Basal like
LumA	LumA
LumA	Normal like
LumB	LumA
LumA	LumA
LumA	Normal like
HER2 enriched	LumC
LumA	Normal like
LumA	LumB
LumA	LumA
LumA	LumA
Normal like	Normal like
LumA	LumA
LumA	LumA
Normal like	Normal like
Normal like	LumA
LumA	LumA
Normal like	Normal like
LumA	LumA
LumA	Normal like
LumA	LumA
LumB	LumB
Normal like	LumC
Normal like	LumA
LumB	LumB
LumA	LumA
Normal like	LumA
HER2 enriched	LumC
Normal like	Normal like
LumA	LumA
Normal like	LumA
LumA	Normal like
Basal like	mAPO
Normal like	Normal like
LumA	LumA
LumA	LumA
LumA	LumA
LumA	LumA
LumA	Normal like
LumA	Normal like
LumA	LumA
LumB	LumB
LumA	LumA
LumB	LumC
LumB	LumB
Basal like	Basal like
LumA	LumB
LumA	LumA
LumA	Normal like
Normal like	Normal like
LumA	LumA
LumB	LumB
LumA	LumC
Basal like	Basal like
LumA	LumA
LumB	LumB
Normal like	Normal like
LumA	LumA
LumB	LumB
LumA	LumA
LumB	LumB
LumB	LumB
LumB	LumB
LumA	LumA
LumA	LumA
LumB	LumA
LumB	LumA
Normal like	Normal like
LumA	Normal like
LumA	LumA
LumA	LumA
LumA	LumA
LumB	LumC
LumA	LumA
LumA	LumA
LumA	LumA
LumA	LumA
LumB	LumB
Basal like	Basal like
Normal like	Normal like
Normal like	LumA
LumB	LumB
Normal like	Normal like
Normal like	Normal like
Normal like	Normal like
HER2 enriched	LumC
LumA	LumA
LumA	Normal like
LumB	LumB
Normal like	LumC
Normal like	Normal like
Basal like	Basal like
HER2 enriched	LumA
LumA	LumA
LumA	LumA
LumA	LumB
LumA	LumA
LumB	LumC
LumA	LumA
LumA	LumA
Basal like	Basal like
LumA	Normal like
LumA	LumA
LumA	LumA
Normal like	LumA
LumB	LumB
LumA	LumA
LumA	LumA
Normal like	Normal like
LumA	LumA
LumB	LumC
Normal like	LumA
LumA	Normal like
LumB	LumB
LumA	LumA
LumA	LumA
LumA	LumA
LumB	LumA
LumA	LumA
LumA	LumA
LumB	LumB
LumA	LumA
Basal like	Basal like
Basal like	LumC
Normal like	LumC
LumA	LumB
LumB	LumC
Basal like	Basal like
LumA	LumA
LumA	LumA
LumB	LumB
LumB	LumB
LumA	LumA
LumA	LumA
Normal like	LumA
LumB	LumB
LumA	LumB
LumA	LumA
LumB	LumB
Basal like	Basal like
HER2 enriched	LumC
LumA	Normal like
LumA	LumA
Normal like	Normal like
LumB	LumA
LumA	LumB
Normal like	LumC
Normal like	LumC
LumA	LumA
LumA	LumA
LumA	LumA
LumA	LumA
LumB	LumB
LumA	LumA
LumB	LumB
Normal like	LumA
Normal like	Normal like
LumA	LumA
LumB	LumB
LumA	LumA
Basal like	Basal like
LumB	LumB
LumA	LumA
LumA	Normal like
Basal like	Basal like
LumB	LumB
LumA	LumA
LumA	Normal like
LumA	Normal like
LumA	LumA
LumA	Normal like
Normal like	Normal like
LumA	LumA
Basal like	LumA
LumA	LumA
Normal like	LumC
Normal like	Normal like
Basal like	LumC
Normal like	Normal like
LumA	LumA
LumB	LumB
LumA	Normal like
LumB	LumB
LumB	LumB
Basal like	Basal like
LumA	LumA
LumA	Normal like
LumA	LumA
LumB	LumA
Normal like	Normal like
LumB	LumB
Normal like	Normal like
Normal like	Normal like
LumB	LumB
Basal like	LumC
LumA	Normal like
LumB	LumA
LumB	LumC
LumA	LumA
LumA	LumA
LumB	LumA
LumB	LumB
LumA	Normal like
LumB	LumA
Normal like	LumC
HER2 enriched	LumC
Basal like	mAPO
LumA	LumA
Basal like	LumC
Normal like	LumA
LumA	LumA
LumB	LumB
LumB	LumC
LumA	LumA
LumB	LumB
LumA	LumA
LumA	LumA
Basal like	LumC
LumB	LumC
LumB	LumA
LumA	LumA
LumA	Normal like
Normal like	Normal like
Normal like	Normal like
LumA	LumA
LumA	Normal like
LumA	Normal like
Basal like	Basal like
Normal like	LumC
LumA	LumA
LumA	LumA
Normal like	LumA
LumA	LumA
LumB	LumB
Basal like	Basal like
Normal like	Normal like
Basal like	Basal like
LumB	LumB
LumB	LumC
Basal like	Basal like
LumA	Normal like
LumA	LumA
Basal like	mAPO
LumA	Normal like
LumB	LumA
Basal like	LumC
LumB	LumA
LumB	LumC
LumA	LumB
Basal like	Basal like
LumA	Normal like
Normal like	Normal like
LumA	Normal like
LumB	LumB
LumB	LumA
Normal like	LumC
LumB	LumA
LumB	LumA
Normal like	LumC
Normal like	Normal like
LumA	LumA
LumA	LumC
LumA	LumA
LumB	LumA
LumA	Normal like
Normal like	Normal like
LumB	LumB
Normal like	Normal like
Normal like	Normal like
LumA	LumA
LumA	Normal like
LumA	LumA
LumB	LumB
Normal like	Normal like
LumA	LumA
Normal like	Normal like
Basal like	Basal like
LumA	LumA
LumA	Normal like
LumA	LumA
Basal like	Basal like
LumA	Normal like
LumA	LumA
LumA	Normal like
Basal like	Basal like
LumA	LumA
LumB	LumA
LumA	LumA
LumA	LumA
LumA	LumA
LumA	LumA
Basal like	LumB
LumA	LumA
LumB	LumB
LumB	LumA
LumA	Normal like
LumA	LumA
LumB	LumB
Basal like	Basal like
LumA	LumA
Basal like	LumC
LumB	LumB
LumB	LumA
Normal like	LumA
LumA	LumA
LumB	LumB
LumA	Normal like
Normal like	Normal like
HER2 enriched	LumC
LumA	LumA
LumB	LumB
LumA	LumB
LumB	LumA
LumA	Normal like
LumB	LumB
Basal like	mAPO
LumA	Normal like
LumA	LumA
LumA	LumB
LumB	LumA
Normal like	LumA
LumA	Normal like
LumB	LumA
LumA	LumA
LumA	LumA
Normal like	Normal like
LumA	LumA
LumA	Normal like
Normal like	Normal like
LumA	LumA
Normal like	Normal like
Basal like	LumC
Normal like	LumA
Normal like	LumA
LumA	Normal like
Normal like	LumA
LumB	LumB
LumA	LumA
LumA	Normal like
Normal like	Normal like
Normal like	Normal like
LumB	LumA
LumB	LumB
LumA	Normal like
Normal like	Normal like
Basal like	LumC
Basal like	mAPO
LumA	LumA
Normal like	Normal like
LumA	LumA
LumB	LumB
LumB	LumA
Normal like	LumA
Normal like	Normal like
Basal like	Basal like
Basal like	mAPO
LumB	LumB
LumA	Normal like
LumB	LumA
LumB	LumB
LumA	LumA
Normal like	Normal like
Normal like	Normal like
LumA	LumA
LumB	LumB
Basal like	Basal like
Normal like	Normal like
LumB	LumA
Normal like	Normal like
LumA	LumA
LumB	LumB
LumA	LumA
LumB	LumA
Normal like	Normal like
Normal like	LumA
Normal like	Normal like
Basal like	Basal like
LumB	LumC
LumA	LumA
LumA	LumA
LumA	LumA
LumA	LumA
Normal like	LumB
LumA	Normal like
Basal like	Basal like
LumA	LumA
Normal like	Normal like
LumA	LumB
LumB	LumB
LumB	LumA
LumA	LumA
LumB	LumA
LumB	LumA
LumB	LumB
HER2 enriched	LumC
Normal like	Normal like
LumA	Normal like
LumA	Normal like
Basal like	Basal like
LumA	Normal like
LumA	LumA
LumA	Normal like
Normal like	LumA
LumA	LumA
LumB	LumB
LumA	LumA
Basal like	Basal like
LumA	LumA
LumB	LumB
LumB	LumB
Normal like	LumC
LumA	LumA
Normal like	Normal like
Normal like	Normal like
LumA	LumB
LumA	LumA
LumA	Normal like
LumA	LumA
LumB	LumC
LumA	Normal like
Normal like	Normal like
LumA	Normal like
LumA	Normal like
LumA	LumA
HER2 enriched	LumC
LumA	LumA
LumB	LumA
LumA	LumA
LumA	LumA
LumA	LumA
LumA	LumA
LumB	LumB
LumB	LumB
LumB	LumB
LumB	LumA
LumB	LumA
LumA	LumB
Normal like	Normal like
LumB	LumB
LumA	Normal like
LumB	LumA
LumA	LumA
LumA	LumA
LumB	LumA
LumB	LumC
LumA	LumA
LumA	LumA
LumA	LumA
LumB	LumA
Normal like	Normal like
LumA	Normal like
LumB	LumB
LumB	LumB
LumB	LumB
Normal like	Normal like
Normal like	LumA
LumA	LumA
Normal like	LumA
Normal like	LumA
LumB	LumB
Normal like	Normal like
LumB	LumC
LumB	LumC
LumB	LumA
LumA	LumA
LumA	LumA
LumB	LumA
Normal like	LumA
LumB	LumA
LumB	LumA
Basal like	LumC
LumA	LumA
LumA	Normal like
LumA	LumA
LumA	LumA
LumB	LumA
LumA	LumA
Normal like	Normal like
LumA	LumA
LumB	LumC
LumB	LumC
LumA	Normal like
LumA	LumB
LumA	Normal like
LumA	LumC
LumA	Normal like
HER2 enriched	LumC
Normal like	Normal like
Normal like	Normal like
LumA	LumA
LumB	LumB
Normal like	Normal like
LumB	LumB
LumA	LumA
LumA	Normal like
LumB	LumA
LumA	Normal like
LumA	LumA
Basal like	Basal like
LumA	LumA
Basal like	Basal like
LumA	LumA
LumA	LumA
LumA	LumA
LumB	LumB
LumB	LumB
LumA	LumA
LumA	Normal like
LumB	LumA
LumB	LumC
Basal like	Basal like
LumA	LumA
LumA	LumA
LumA	LumA
LumB	LumA
LumB	LumB
LumB	LumB
Normal like	LumC
LumA	Normal like
Normal like	Normal like
LumA	LumA
LumA	LumB
Normal like	Normal like
LumB	LumB
LumA	LumA
LumB	LumC
LumB	LumB
LumA	LumB
Normal like	LumA
LumB	LumA
LumA	LumA
LumA	LumA
LumA	Normal like
Normal like	Normal like
LumA	Normal like
LumA	LumA
Basal like	Basal like
LumA	Normal like
LumA	Normal like
Normal like	Normal like
LumA	Normal like
Normal like	Normal like
Normal like	Normal like
LumA	Normal like
LumB	LumA
LumA	LumA
Normal like	Normal like
LumA	LumA
Normal like	Normal like
LumA	LumA
Normal like	LumA
LumA	LumA
Normal like	LumA
LumB	LumA
Normal like	Normal like
LumA	Normal like
LumA	LumA
Normal like	LumC
Normal like	LumA
LumA	LumA
Normal like	Normal like
LumB	LumA
LumA	LumA
LumB	LumA
LumB	LumB
LumB	LumA
LumA	LumA
LumB	LumC
LumB	LumB
LumA	LumA
LumA	LumA
LumB	LumC
Normal like	LumA
LumA	Normal like
LumA	Normal like
LumA	Normal like
LumA	LumA
LumB	LumB
LumB	LumC
LumA	Normal like
Normal like	LumA
LumB	LumA
LumA	LumA
LumB	LumB
LumA	LumB
Normal like	LumA
LumB	LumA
LumA	LumA
LumB	LumA
LumA	Normal like
LumB	LumA
LumA	Normal like
LumA	LumA
LumA	Normal like
Basal like	Basal like
LumA	Normal like
LumA	LumA
LumA	LumA
LumB	LumB
LumA	LumA
LumB	LumB
LumA	LumA
LumA	Normal like
LumA	LumA
Normal like	Normal like
Normal like	Normal like
LumA	LumA
Normal like	Normal like
Basal like	mAPO
LumA	LumA
LumA	LumA
LumB	LumB
LumA	LumA
LumA	LumA
LumA	LumA
Basal like	Basal like
LumB	LumB
LumB	LumB
Normal like	LumA
LumA	LumA
LumB	LumA
LumB	LumB
LumB	LumB
LumB	LumB
Normal like	Normal like
LumA	Normal like
LumA	Normal like
LumB	LumB
Normal like	LumA
LumB	LumB
Normal like	Normal like
Basal like	Basal like
LumB	LumA
LumA	LumA
LumA	LumA
LumB	LumB
LumA	LumA
LumA	Normal like
LumB	LumB
LumA	LumA
LumA	LumA
LumA	LumB
LumA	LumA
LumB	LumA
LumA	LumB
LumB	LumB
Normal like	LumC
LumA	LumA
LumB	LumA
Normal like	Normal like
LumB	LumA
Normal like	Normal like
LumB	LumB
HER2 enriched	LumC
LumA	LumA
LumB	LumA
LumA	LumA
LumA	LumA
LumB	LumB
LumA	Normal like
Normal like	Normal like
LumA	Normal like
LumA	LumA
LumA	Normal like
Normal like	Normal like
LumA	LumA
LumA	LumB
LumA	LumA
LumB	LumB
LumA	LumA
LumA	LumA
LumA	LumA
Normal like	LumC
LumA	Normal like
LumA	LumA
Normal like	LumC
LumA	LumB
LumA	LumA
LumB	LumC
LumB	LumA
LumA	Normal like
Normal like	Normal like
LumA	LumA
LumA	LumA
LumB	LumB
Normal like	Normal like
LumB	LumB
LumB	LumB
LumB	LumA
LumB	LumC
LumB	LumA
LumA	Normal like
LumB	LumB
Normal like	Normal like
LumA	LumC
LumB	LumC
LumA	LumC
LumA	LumA
LumA	Normal like
LumA	Normal like
LumA	LumA
LumA	LumA
Normal like	Normal like
LumA	LumA
LumB	LumB
Basal like	Basal like
LumA	LumA
LumB	LumB
LumA	LumA
Basal like	Basal like
LumA	LumA
LumA	Normal like
LumB	LumB
LumA	LumA
Normal like	Normal like
LumA	LumA
LumA	LumA
LumA	LumA
LumA	Normal like
LumA	LumA
Normal like	Normal like
LumB	LumA
LumA	LumA
LumA	LumA
LumA	LumA
Basal like	LumC
Normal like	LumC
LumB	LumB
Normal like	Normal like
LumA	LumA
LumA	LumA
Normal like	Normal like
LumA	Normal like
Basal like	Basal like
LumA	LumA
LumA	LumA
Normal like	Normal like
Normal like	Normal like
LumA	LumA
LumB	LumB
LumB	LumA
LumB	LumB
[truncated: 769 more rows]

## Sheet: SFig2
Stage	Classifier	Subtype	Median	Lower	Upper
1	CIT256	Basal like	80	72	88
1	CIT256	mApo	89	80	99
1	CIT256	LumA	93	91	96
1	CIT256	LumB	94	89	99
1	CIT256	LumC	94	90	99
1	CIT256	Normal like	95	93	98
2	CIT256	Basal like	87	81	93
2	CIT256	mApo	88	80	97
2	CIT256	LumA	92	89	95
2	CIT256	LumB	95	91	99
2	CIT256	LumC	83	76	92
2	CIT256	Normal like	94	90	98
3	CIT256	Basal like	56	39	81
3	CIT256	mApo	72	56	92
3	CIT256	LumA	85	77	93
3	CIT256	LumB	83	73	93
3	CIT256	LumC	79	69	90
3	CIT256	Normal like	87	79	95
4	CIT256	Luminal	59	41	83
4	CIT256	Non-luminal	33	20	54
1	PAM50	Basal like	83	77	90
1	PAM50	LumA	95	93	97
1	PAM50	LumB	94	90	98
1	PAM50	HER2 enriched	93	88	99
1	PAM50	Normal like	92	88	97
2	PAM50	Basal like	87	82	92
2	PAM50	LumA	93	90	96
2	PAM50	LumB	92	88	96
2	PAM50	HER2 enriched	84	76	93
2	PAM50	Normal like	93	88	98
3	PAM50	Basal like	64	50	82
3	PAM50	LumA	82	74	90
3	PAM50	LumB	78	69	88
3	PAM50	HER2 enriched	80	69	92
3	PAM50	Normal like	93	87	99
4	PAM50	Luminal	57	42	79
4	PAM50	Non-luminal	30	17	54
